# Supplementary material for: Structural basis of double-stranded RNA recognition by the J2 monoclonal antibody
Source: Nat Commun. 2025 Dec 13;17:635. doi: 10.1038/s41467-025-67414-z (PMC12816604; doi:10.1038/s41467-025-67414-z)
Supplement: Supplementary file 4 — Source Data [file 41467_2025_67414_MOESM4_ESM.xlsx]

## Sheet: Fig. 1b
SEC-MALS (27-bp+J2Fab)					SEC-MALS (J2 Fab)					SEC-MALS (27-bp)
Elution time (min)	Normalized Light Scattering (a.u.)	Elution time (min)	Molecular Weight (Da)		Elution time (min)	Normalized Light Scattering (a.u.)	Elution time (min)	Molecular Weight (Da)		Elution time (min)	Normalized Light Scattering (a.u.)	Elution time (min)	Molecular Weight (Da)
0	6.32e-06				-0.141035	0.00013422				-0.405845	-0.0209471
0.00818978	7.27e-06				-0.132845	0.00023075				-0.397073	-0.009528
0.0163796	8.22e-06				-0.124656	0.00030369				-0.388301	8.52e-05
0.0245694	9.12e-06				-0.116466	0.00030361				-0.379529	0.00090105
0.0327591	9.92e-06				-0.108276	0.00021568				-0.370757	0.0013956
0.0409489	1.06e-05				-0.100086	7.61e-05				-0.361985	0.00160586
0.0491387	1.07e-05				-0.0918963	-9.91e-05				-0.353213	0.00159704
0.0573285	1.04e-05				-0.0837065	-0.0003668				-0.344441	0.00158823
0.0655183	9.89e-06				-0.0755168	-0.0003927				-0.335669	0.00156464
0.0737081	9.43e-06				-0.067327	-0.0001818				-0.326897	0.00150659
0.0818978	9.37e-06				-0.0591372	7.47e-05				-0.318125	0.00138914
0.0900876	9.86e-06				-0.0509474	0.0003031				-0.309353	0.00126331
0.0982774	1.07e-05				-0.0427576	0.00049701				-0.300581	0.00118775
0.106467	1.17e-05				-0.0345678	0.0005907				-0.291809	0.00111936
0.114657	1.25e-05				-0.0263781	0.00056459				-0.283037	0.00103636
0.122847	1.28e-05				-0.0181883	0.00042418				-0.274265	0.00091334
0.131037	1.24e-05				-0.0099985	0.00022603				-0.265493	0.00080811
0.139226	1.15e-05				-0.0018087	-5.3e-06				-0.256721	0.00071774
0.147416	1.04e-05				0.00638108	-0.0003054				-0.247949	0.00066066
0.155606	9.09e-06				0.0145709	-0.0004286				-0.239177	0.00060851
0.163796	7.64e-06				0.0227607	-0.0004542				-0.230405	0.00052699
0.171985	6.55e-06				0.0309504	-0.0004925				-0.221633	0.00046236
0.180175	5.96e-06				0.0391402	-0.0005566				-0.212861	0.00041142
0.188365	5.82e-06				0.04733	-0.0006789				-0.204089	0.00037496
0.196555	6.15e-06				0.0555198	-0.0008252				-0.195317	0.00034346
0.204745	7.15e-06				0.0637096	-0.000857				-0.186545	0.00026697
0.212934	8.98e-06				0.0718994	-0.0007964				-0.177773	0.00020197
0.221124	1.13e-05				0.0800891	-0.0006756				-0.169001	0.00016653
0.229314	1.39e-05				0.0882789	-0.000471				-0.160229	0.00013826
0.237504	1.67e-05				0.0964687	-0.0002631				-0.151457	8.03e-05
0.245694	1.96e-05				0.104659	-8.67e-05				-0.142685	-3.51e-06
0.253883	2.23e-05				0.112848	2.74e-05				-0.133913	-2.13e-05
0.262073	2.48e-05				0.121038	-3.34e-05				-0.125141	-6.87e-05
0.270263	2.71e-05				0.129228	-4.97e-06				-0.116369	-0.0001172
0.278453	2.89e-05				0.137418	0.00013224				-0.107597	-0.0001197
0.286642	2.98e-05				0.145607	0.00034006				-0.098825	-0.0001702
0.294832	2.9e-05				0.153797	0.00057007				-0.090053	-0.0002232
0.303022	2.76e-05				0.161987	0.00080196				-0.081281	-0.0002449
0.311212	2.64e-05				0.170177	0.00132207				-0.072509	-0.0002775
0.319402	2.56e-05				0.178367	0.00187353				-0.063737	-0.0002925
0.327591	2.48e-05				0.186556	0.00231229				-0.054965	-0.0002945
0.335781	2.4e-05				0.194746	0.00259532				-0.046193	-0.0002965
0.343971	2.35e-05				0.202936	0.00255715				-0.037421	-0.0002995
0.352161	2.34e-05				0.211126	0.00240846				-0.028649	-0.0003025
0.360351	2.37e-05				0.219315	0.00225868				-0.019877	-0.0003163
0.36854	2.44e-05				0.227505	0.00208831				-0.011105	-0.0003012
0.37673	2.5e-05				0.235695	0.00190075				-0.002333	-0.0002834
0.38492	2.56e-05				0.243885	0.00173724				0.00643899	-0.0002916
0.39311	2.59e-05				0.252075	0.00162203				0.015211	-0.0002999
0.401299	2.61e-05				0.260264	0.00146881				0.023983	-0.0003278
0.409489	2.63e-05				0.268454	0.00124537				0.032755	-0.0003019
0.417679	2.65e-05				0.276644	0.00084843				0.041527	-0.0002837
0.425869	2.68e-05				0.284834	0.00053755				0.050299	-0.0002655
0.434059	2.76e-05				0.293024	0.00035693				0.059071	-0.0002301
0.442248	2.87e-05				0.301213	0.00026921				0.067843	-0.0002281
0.450438	2.98e-05				0.309403	0.0002758				0.076615	-0.0002261
0.458628	3.07e-05				0.317593	0.00030702				0.085387	-0.0002277
0.466818	3.14e-05				0.325783	0.00033429				0.094159	-0.0002142
0.475007	3.16e-05				0.333972	0.00041679				0.102931	-0.0002006
0.483197	3.11e-05				0.342162	0.00049977				0.111703	-0.0001885
0.491387	2.99e-05				0.350352	0.00055322				0.120475	-0.0001733
0.499577	2.86e-05				0.358542	0.00059918				0.129247	-0.0001668
0.507767	2.75e-05				0.366732	0.00063183				0.138019	-0.0001648
0.515956	2.7e-05				0.374921	0.00064642				0.146791	-0.0001629
0.524146	2.68e-05				0.383111	0.00062461				0.155563	-0.0001321
0.532336	2.67e-05				0.391301	0.00056132				0.164335	-0.0001002
0.540526	2.66e-05				0.399491	0.00022943				0.173107	-7.47e-05
0.548716	2.65e-05				0.407681	-0.0001074				0.181879	-6.46e-05
0.556905	2.64e-05				0.41587	-0.0003841				0.190651	-5.44e-05
0.565095	2.61e-05				0.42406	-0.0006344				0.199423	-4.83e-05
0.573285	2.6e-05				0.43225	-0.0007272				0.208195	-5e-05
0.581475	2.61e-05				0.44044	-0.000718				0.216967	-5.17e-05
0.589664	2.68e-05				0.448629	-0.0006542				0.225739	-2.51e-05
0.597854	2.8e-05				0.456819	-0.0003817				0.234511	1.67e-05
0.606044	2.9e-05				0.465009	0.00033533				0.243283	2.83e-05
0.614234	2.99e-05				0.473199	0.00102048				0.252055	2.97e-05
0.622424	3.02e-05				0.481389	0.00146725				0.260827	3.11e-05
0.630613	2.97e-05				0.489578	0.00156155				0.269599	2.36e-05
0.638803	2.86e-05				0.497768	0.00151735				0.278371	2.34e-05
0.646993	2.75e-05				0.505958	0.00168209				0.287143	2.31e-05
0.655183	2.62e-05				0.514148	0.0020032				0.295915	4.9e-06
0.663373	2.48e-05				0.522338	0.00234806				0.304687	2.94e-06
0.671562	2.34e-05				0.530527	0.0023872				0.313459	-2.05e-05
0.679752	2.16e-05				0.538717	0.00202391				0.322231	1.34e-05
0.687942	1.94e-05				0.546907	0.00162774				0.331003	1.33e-05
0.696132	1.72e-05				0.555097	0.00133851				0.339775	1.33e-05
0.704321	1.55e-05				0.563286	0.00114788				0.348547	4.4e-06
0.712511	1.47e-05				0.571476	0.00106161				0.357319	1.73e-05
0.720701	1.48e-05				0.579666	0.00100692				0.366091	2.11e-05
0.728891	1.54e-05				0.587856	0.00095295				0.374863	2.5e-05
0.737081	1.61e-05				0.596046	0.00076059				0.383635	2.32e-05
0.74527	1.67e-05				0.604235	0.00052621				0.392407	1.96e-05
0.75346	1.69e-05				0.612425	0.00031044				0.401179	3.74e-05
0.76165	1.68e-05				0.620615	-2.5e-05				0.409951	4.77e-05
0.76984	1.63e-05				0.628805	-0.0002904				0.418723	3.24e-05
0.77803	1.56e-05				0.636994	-4.12e-06				0.427495	1.7e-05
0.786219	1.48e-05				0.645184	0.0004815				0.436267	-6.86e-07
0.794409	1.4e-05				0.653374	0.00086786				0.445039	-2.72e-05
0.802599	1.32e-05				0.661564	0.00112518				0.453811	-5.52e-05
0.810789	1.19e-05				0.669754	0.00119073				0.462583	-3.47e-05
0.818978	1.02e-05				0.677943	0.00105068				0.471355	-2.46e-05
0.827168	8.63e-06				0.686133	0.00076635				0.480127	-1.94e-05
0.835358	7.41e-06				0.694323	0.00059755				0.488899	-1.66e-05
0.843548	6.82e-06				0.702513	0.00049833				0.497671	-1.38e-05
0.851738	6.61e-06				0.710703	0.00041571				0.506443	-1.02e-05
0.859927	6.6e-06				0.718892	0.00031882				0.515215	-6.64e-06
0.868117	6.89e-06				0.727082	0.00019603				0.523987	-1.36e-05
0.876307	7.66e-06				0.735272	1.79e-05				0.532759	-3.26e-05
0.884497	9.06e-06				0.743462	-3e-05				0.541531	-9.52e-06
0.892686	1.09e-05				0.751651	1.92e-05				0.550303	5e-05
0.900876	1.28e-05				0.759841	0.00011628				0.559075	7e-05
0.909066	1.45e-05				0.768031	0.00039155				0.567847	8.64e-05
0.917256	1.58e-05				0.776221	0.00075377				0.576619	8.31e-05
0.925446	1.66e-05				0.784411	0.00103601				0.585391	7.98e-05
0.933635	1.69e-05				0.7926	0.00120159				0.594163	6.73e-05
0.941825	1.73e-05				0.80079	0.00133027				0.602935	4.95e-05
0.950015	1.78e-05				0.80898	0.00145345				0.611707	6.97e-05
0.958205	1.83e-05				0.81717	0.00156878				0.620479	9.1e-05
0.966395	1.88e-05				0.82536	0.00172322				0.629251	0.00010932
0.974584	1.94e-05				0.833549	0.00193276				0.638023	0.00011467
0.982774	2.01e-05				0.841739	0.00206243				0.646795	0.00012002
0.990964	2.11e-05				0.849929	0.00206588				0.655567	0.00015087
0.999154	2.22e-05				0.858119	0.00177193				0.664339	0.0001632
1.00734	2.35e-05				0.866308	0.00146836				0.673111	0.00017553
1.01553	2.48e-05				0.874498	0.00124079				0.681883	0.00018453
1.02372	2.59e-05				0.882688	0.00103802				0.690655	0.0001898
1.03191	2.67e-05				0.890878	0.0008482				0.699427	0.00019507
1.0401	2.71e-05				0.899068	0.000677				0.708199	0.00019993
1.04829	2.69e-05				0.907257	0.00052345				0.716971	0.00021528
1.05648	2.63e-05				0.915447	0.00038523				0.725743	0.00024914
1.06467	2.55e-05				0.923637	0.00082443				0.734515	0.00026842
1.07286	2.48e-05				0.931827	0.00154102				0.743287	0.00027718
1.08105	2.4e-05				0.940017	0.00214996				0.752059	0.00028594
1.08924	2.32e-05				0.948206	0.00259224				0.760831	0.00032043
1.09743	2.19e-05				0.956396	0.00283779				0.769603	0.00033769
1.10562	2.08e-05				0.964586	0.00304632				0.778375	0.00034271
1.11381	2.01e-05				0.972776	0.00328613				0.787147	0.00034577
1.122	1.99e-05				0.980965	0.00353454				0.795919	0.00034882
1.13019	1.99e-05				0.989155	0.00372341				0.804691	0.00033328
1.13838	2e-05				0.997345	0.00383357				0.813463	0.0003474
1.14657	2.02e-05				1.00553	0.00364495				0.822235	0.00034627
1.15476	2.03e-05				1.01372	0.00339789				0.831007	0.00034514
1.16295	2.04e-05				1.02191	0.00319626				0.839779	0.00034748
1.17114	2e-05				1.0301	0.00302581				0.848551	0.00034983
1.17933	1.92e-05				1.03829	0.0028759				0.857323	0.00034401
1.18752	1.85e-05				1.04648	0.00271483				0.866095	0.00034972
1.19571	1.8e-05				1.05467	0.00253261				0.874867	0.00038872
1.2039	1.74e-05				1.06286	0.00214368				0.883639	0.00040702
1.21209	1.7e-05				1.07105	0.00169788				0.892411	0.0004065
1.22028	1.64e-05				1.07924	0.00136533				0.901183	0.00040599
1.22847	1.58e-05				1.08743	0.00108445				0.909955	0.00039993
1.23666	1.5e-05				1.09562	0.00081653				0.918727	0.00038609
1.24485	1.39e-05				1.10381	0.00060004				0.927499	0.00039604
1.25304	1.28e-05				1.112	0.00044681				0.936271	0.00042266
1.26123	1.11e-05				1.12019	0.00032057				0.945043	0.0004393
1.26942	8.98e-06				1.12838	0.00031453				0.953815	0.00044366
1.27761	7.13e-06				1.13657	0.00035934				0.962587	0.00046436
1.2858	5.84e-06				1.14476	0.00037452				0.971359	0.00046961
1.29399	5.42e-06				1.15295	0.00034825				0.980131	0.00047397
1.30218	5.62e-06				1.16114	0.000303				0.988903	0.00047087
1.31037	6.05e-06				1.16933	0.00054545				0.997675	0.00046777
1.31856	6.47e-06				1.17752	0.00109039				1.00645	0.00046428
1.32675	6.79e-06				1.18571	0.00166468				1.01522	0.00045716
1.33493	6.73e-06				1.1939	0.00217877				1.02399	0.00046465
1.34312	6.3e-06				1.20209	0.00257494				1.03276	0.00046045
1.35131	5.83e-06				1.21028	0.00277727				1.04153	0.00045625
1.3595	5.66e-06				1.21847	0.00284345				1.05031	0.00045918
1.36769	5.76e-06				1.22666	0.00267351				1.05908	0.00046412
1.37588	5.98e-06				1.23485	0.00247324				1.06785	0.00046907
1.38407	6.23e-06				1.24304	0.00242829				1.07662	0.00047773
1.39226	6.42e-06				1.25123	0.00251575				1.08539	0.00053958
1.40045	6.5e-06				1.25942	0.00261733				1.09417	0.00055003
1.40864	6.41e-06				1.26761	0.00269566				1.10294	0.00055305
1.41683	5.9e-06				1.2758	0.00260682				1.11171	0.00055607
1.42502	5.04e-06				1.28399	0.00249405				1.12048	0.00055166
1.43321	4.14e-06				1.29218	0.00240086				1.12925	0.00057386
1.4414	3.3e-06				1.30037	0.0023116				1.13803	0.0006047
1.44959	2.49e-06				1.30856	0.00221556				1.1468	0.00062938
1.45778	1.67e-06				1.31675	0.002167				1.15557	0.00064219
1.46597	7.5e-07				1.32494	0.00209963				1.16434	0.00065034
1.47416	-5.96e-07				1.33313	0.00198023				1.17311	0.00064244
1.48235	-2.12e-06				1.34132	0.00190719				1.18189	0.00063454
1.49054	-3.25e-06				1.34951	0.00181584				1.19066	0.00063813
1.49873	-3.75e-06				1.3577	0.00166769				1.19943	0.00066101
1.50692	-3.57e-06				1.36589	0.00164949				1.2082	0.00066316
1.51511	-3.06e-06				1.37408	0.00168851				1.21697	0.0006653
1.5233	-2.5e-06				1.38226	0.00171547				1.22575	0.00066276
1.53149	-1.94e-06				1.39045	0.00172784				1.23452	0.00064701
1.53968	-1.32e-06				1.39864	0.00180944				1.24329	0.00063261
1.54787	-4.28e-07				1.40683	0.00189818				1.25206	0.00062685
1.55606	6.67e-07				1.41502	0.00195711				1.26083	0.0006211
1.56425	1.86e-06				1.42321	0.00196707				1.26961	0.00062509
1.57244	3.1e-06				1.4314	0.00189797				1.27838	0.0006505
1.58063	4.28e-06				1.43959	0.00165033				1.28715	0.00064733
1.58882	5.35e-06				1.44778	0.0013516				1.29592	0.00064417
1.59701	6.21e-06				1.45597	0.00126039				1.30469	0.00063243
1.6052	6.6e-06				1.46416	0.00132744				1.31347	0.00058359
1.61339	6.51e-06				1.47235	0.00143134				1.32224	0.00055846
1.62158	6.18e-06				1.48054	0.00145507				1.33101	0.00058785
1.62977	5.75e-06				1.48873	0.00136938				1.33978	0.00063081
1.63796	5.12e-06				1.49692	0.00133552				1.34855	0.00064395
1.64615	4.22e-06				1.50511	0.0013396				1.35733	0.00065099
1.65434	3.2e-06				1.5133	0.0013276				1.3661	0.00065161
1.66253	2.15e-06				1.52149	0.00129202				1.37487	0.00065222
1.67072	1.02e-06				1.52968	0.0012838				1.38364	0.00066073
1.67891	1.07e-07				1.53787	0.00128442				1.39241	0.00066588
1.6871	-4.57e-07				1.54606	0.00127857				1.40119	0.0007029
1.69529	-7.92e-07				1.55425	0.00143241				1.40996	0.00070922
1.70348	-1.03e-06				1.56244	0.00176258				1.41873	0.00071151
1.71166	-1.23e-06				1.57063	0.00204033				1.4275	0.0007138
1.71985	-1.6e-06				1.57882	0.00218927				1.43627	0.00068735
1.72804	-2.23e-06				1.58701	0.00212346				1.44505	0.00066738
1.73623	-2.98e-06				1.5952	0.00241786				1.45382	0.00068578
1.74442	-3.79e-06				1.60339	0.00300457				1.46259	0.00069526
1.75261	-4.84e-06				1.61158	0.00339494				1.47136	0.0006916
1.7608	-5.87e-06				1.61977	0.00346294				1.48013	0.00068794
1.76899	-6.51e-06				1.62796	0.00350184				1.48891	0.00068914
1.77718	-6.54e-06				1.63615	0.0035875				1.49768	0.00068152
1.78537	-5.74e-06				1.64434	0.0035573				1.50645	0.0006487
1.79356	-4.4e-06				1.65253	0.00336207				1.51522	0.00065222
1.80175	-2.97e-06				1.66072	0.00305532				1.52399	0.00063808
1.80994	-1.66e-06				1.66891	0.00286996				1.53277	0.00063469
1.81813	-5.07e-07				1.6771	0.00277975				1.54154	0.00063698
1.82632	3.42e-07				1.68529	0.00273619				1.55031	0.00063926
1.83451	8.02e-07				1.69348	0.00272863				1.55908	0.00058494
1.8427	6.3e-07				1.70167	0.00273704				1.56785	0.00055038
1.85089	3.51e-08				1.70986	0.00268776				1.57663	0.00057638
1.85908	-6.36e-07				1.71805	0.00255857				1.5854	0.00058234
1.86727	-1.14e-06				1.72624	0.00228951				1.59417	0.00058196
1.87546	-1.09e-06				1.73443	0.00178963				1.60294	0.00058158
1.88365	-6.32e-07				1.74262	0.00132158				1.61171	0.0005761
1.89184	-7.36e-08				1.75081	0.00106541				1.62049	0.00057062
1.90003	5.36e-07				1.75899	0.00103251				1.62926	0.00054867
1.90822	1.21e-06				1.76718	0.00103062				1.63803	0.00051193
1.91641	1.93e-06				1.77537	0.00098675				1.6468	0.00052281
1.9246	2.64e-06				1.78356	0.00083364				1.65557	0.00052793
1.93279	3.17e-06				1.79175	0.00079986				1.66435	0.00053304
1.94098	3.42e-06				1.79994	0.00087129				1.67312	0.0005425
1.94917	3.44e-06				1.80813	0.00099694				1.68189	0.00056364
1.95736	3.6e-06				1.81632	0.00114152				1.69066	0.00056595
1.96555	4.46e-06				1.82451	0.00128449				1.69943	0.00056826
1.97374	5.64e-06				1.8327	0.00142342				1.70821	0.00054724
1.98193	6.7e-06				1.84089	0.00151621				1.71698	0.00052571
1.99012	7.54e-06				1.84908	0.00154942				1.72575	0.00053586
1.99831	8.08e-06				1.85727	0.00139853				1.73452	0.00053319
2.0065	8.41e-06				1.86546	0.00120971				1.74329	0.00053052
2.01469	8.57e-06				1.87365	0.00116595				1.75207	0.00052038
2.02288	8.84e-06				1.88184	0.00119577				1.76084	0.00051169
2.03107	9.64e-06				1.89003	0.00116139				1.76961	0.00047096
2.03926	1.08e-05				1.89822	0.00103144				1.77838	0.00045512
2.04745	1.21e-05				1.90641	0.00072346				1.78715	0.00047432
2.05564	1.32e-05				1.9146	0.00033461				1.79593	0.00047656
2.06383	1.41e-05				1.92279	-7.54e-06				1.8047	0.00047879
2.07202	1.47e-05				1.93098	-0.0002773				1.81347	0.00047551
2.08021	1.52e-05				1.93917	-0.0005011				1.82224	0.00044255
2.08839	1.54e-05				1.94736	-0.0001486				1.83101	0.00043906
2.09658	1.56e-05				1.95555	0.0003207				1.83979	0.00043557
2.10477	1.62e-05				1.96374	0.00064134				1.84856	0.00037387
2.11296	1.71e-05				1.97193	0.00074014				1.85733	0.00036812
2.12115	1.8e-05				1.98012	0.00058595				1.8661	0.00036237
2.12934	1.88e-05				1.98831	0.0004338				1.87487	0.00034631
2.13753	1.92e-05				1.9965	0.00033938				1.88365	0.00035003
2.14572	1.92e-05				2.00469	0.00025551				1.89242	0.00035375
2.15391	1.9e-05				2.01288	0.00017087				1.90119	0.00034769
2.1621	1.91e-05				2.02107	-7.25e-07				1.90996	0.00034293
2.17029	1.94e-05				2.02926	-0.0002394				1.91873	0.00033094
2.17848	1.97e-05				2.03745	-8.84e-05				1.92751	0.00030119
2.18667	2e-05				2.04564	0.00026554				1.93628	0.00029372
2.19486	2.02e-05				2.05383	0.00059443				1.94505	0.00028626
2.20305	2.06e-05				2.06202	0.00086877				1.95382	0.00026426
2.21124	2.13e-05				2.07021	0.00108887				1.96259	0.00027926
2.21943	2.2e-05				2.0784	0.00125744				1.97137	0.00028825
2.22762	2.24e-05				2.08659	0.00137875				1.98014	0.00028263
2.23581	2.23e-05				2.09478	0.00147754				1.98891	0.00027701
2.244	2.13e-05				2.10297	0.00156403				1.99768	0.00025118
2.25219	1.95e-05				2.11116	0.00162631				2.00645	0.0002544
2.26038	1.74e-05				2.11935	0.00159807				2.01523	0.00025762
2.26857	1.54e-05				2.12754	0.00146116				2.024	0.00022129
2.27676	1.37e-05				2.13573	0.00126531				2.03277	0.00018602
2.28495	1.28e-05				2.14391	0.00146346				2.04154	0.00018991
2.29314	1.26e-05				2.1521	0.0018098				2.05031	0.00019381
2.30133	1.25e-05				2.16029	0.00209093				2.05909	0.0001948
2.30952	1.23e-05				2.16848	0.00229437				2.06786	0.0001958
2.31771	1.18e-05				2.17667	0.00238246				2.07663	0.00018693
2.3259	1.11e-05				2.18486	0.00223029				2.0854	0.000171
2.33409	1.04e-05				2.19305	0.00186443				2.09417	0.00011954
2.34228	9.84e-06				2.20124	0.00146605				2.10295	8.21e-05
2.35047	9.36e-06				2.20943	0.00122651				2.11172	9.87e-05
2.35866	8.88e-06				2.21762	0.00118599				2.12049	0.00011133
2.36685	8.38e-06				2.22581	0.00131597				2.12926	0.00011029
2.37504	7.91e-06				2.234	0.00147204				2.13803	0.00010926
2.38323	7.52e-06				2.24219	0.00160115				2.14681	9.38e-05
2.39142	7.18e-06				2.25038	0.00168028				2.15558	8.08e-05
2.39961	6.88e-06				2.25857	0.00153851				2.16435	5.84e-05
2.4078	6.67e-06				2.26676	0.00157789				2.17312	6.06e-05
2.41599	6.56e-06				2.27495	0.0016674				2.18189	6.28e-05
2.42418	6.68e-06				2.28314	0.00168201				2.19067	5.55e-05
2.43237	7.27e-06				2.29133	0.00150506				2.19944	2.85e-05
2.44056	8.21e-06				2.29952	0.00135365				2.20821	1.88e-05
2.44875	9.19e-06				2.30771	0.00132744				2.21698	8.43e-06
2.45694	1e-05				2.3159	0.00138116				2.22575	-4.36e-05
2.46513	1.06e-05				2.32409	0.00137813				2.23453	-4.65e-05
2.47331	1.07e-05				2.33228	0.00127614				2.2433	-4.94e-05
2.4815	1.03e-05				2.34047	0.00117364				2.25207	-9.96e-05
2.48969	9.42e-06				2.34866	0.00120524				2.26084	-0.0001105
2.49788	8.29e-06				2.35685	0.00170222				2.26961	-0.0001234
2.50607	7.53e-06				2.36504	0.00220551				2.27839	-0.0001357
2.51426	7.44e-06				2.37323	0.00249432				2.28716	-0.0001532
2.52245	7.8e-06				2.38142	0.00246096				2.29593	-0.0001519
2.53064	8.26e-06				2.38961	0.0023834				2.3047	-0.0001506
2.53883	8.49e-06				2.3978	0.00235042				2.31347	-0.0001719
2.54702	8.32e-06				2.40599	0.00231277				2.32225	-0.0001803
2.55521	7.42e-06				2.41418	0.00225832				2.33102	-0.0001803
2.5634	5.87e-06				2.42237	0.00203811				2.33979	-0.0001803
2.57159	4.38e-06				2.43056	0.00178259				2.34856	-0.0002091
2.57978	3.13e-06				2.43875	0.00156122				2.35733	-0.0002585
2.58797	2.14e-06				2.44694	0.00136436				2.36611	-0.0002659
2.59616	2.03e-06				2.45513	0.00118817				2.37488	-0.000262
2.60435	2.53e-06				2.46332	0.00109071				2.38365	-0.0002581
2.61254	3.08e-06				2.47151	0.00107214				2.39242	-0.000256
2.62073	3.58e-06				2.4797	0.001029				2.40119	-0.0002881
2.62892	3.94e-06				2.48789	0.00092673				2.40997	-0.0002975
2.63711	4.01e-06				2.49608	0.00079907				2.41874	-0.0002925
2.6453	3.76e-06				2.50427	0.0006598				2.42751	-0.0002923
2.65349	3.29e-06				2.51246	0.00049598				2.43628	-0.0002921
2.66168	2.5e-06				2.52064	0.00038786				2.44505	-0.0003145
2.66987	1.66e-06				2.52883	0.00029171				2.45383	-0.0003378
2.67806	1.3e-06				2.53702	0.00017678				2.4626	-0.0003422
2.68625	1.58e-06				2.54521	1.23e-05				2.47137	-0.0003466
2.69444	2.5e-06				2.5534	-0.0001403				2.48014	-0.0003562
2.70263	3.58e-06				2.56159	-0.0002748				2.48891	-0.0003659
2.71082	4.49e-06				2.56978	-0.0004014				2.49769	-0.0004241
2.71901	5.13e-06				2.57797	-0.0006172				2.50646	-0.0004211
2.7272	5.3e-06				2.58616	-0.0008				2.51523	-0.0004298
2.73539	5.02e-06				2.59435	-0.0008902				2.524	-0.0004286
2.74358	4.46e-06				2.60254	-0.0006478				2.53277	-0.0004274
2.75177	3.63e-06				2.61073	-0.0002916				2.54155	-0.0004304
2.75996	2.39e-06				2.61892	5.1e-05				2.55032	-0.000464
2.76815	8.84e-07				2.62711	0.0004548				2.55909	-0.0004631
2.77634	-5.84e-07				2.6353	0.00082485				2.56786	-0.0004623
2.78453	-1.9e-06				2.64349	0.00111527				2.57663	-0.0004653
2.79272	-2.98e-06				2.65168	0.00106223				2.58541	-0.0005179
2.80091	-3.4e-06				2.65987	0.0011416				2.59418	-0.0005238
2.8091	-3.23e-06				2.66806	0.00133061				2.60295	-0.0005222
2.81729	-2.75e-06				2.67625	0.00152411				2.61172	-0.0005206
2.82548	-2.18e-06				2.68444	0.00175497				2.62049	-0.0005264
2.83367	-1.66e-06				2.69263	0.00197371				2.62927	-0.00057
2.84186	-1.25e-06				2.70082	0.00215754				2.63804	-0.0005787
2.85004	-1.09e-06				2.70901	0.00216614				2.64681	-0.0005853
2.85823	-1.02e-06				2.7172	0.00211271				2.65558	-0.0005909
2.86642	-9.6e-07				2.72539	0.0020522				2.66435	-0.0005965
2.87461	-9.52e-07				2.73358	0.00197954				2.67313	-0.0005848
2.8828	-1.05e-06				2.74177	0.00195058				2.6819	-0.0005825
2.89099	-1.19e-06				2.74996	0.00184964				2.69067	-0.0005802
2.89918	-1.3e-06				2.75815	0.00162821				2.69944	-0.0006086
2.90737	-1.49e-06				2.76634	0.0011988				2.70821	-0.0006576
2.91556	-1.84e-06				2.77453	0.00071426				2.71699	-0.0006185
2.92375	-2.57e-06				2.78272	0.00043976				2.72576	-0.0006137
2.93194	-3.61e-06				2.79091	0.00028114				2.73453	-0.0006088
2.94013	-4.62e-06				2.7991	0.00016666				2.7433	-0.0005778
2.94832	-5.11e-06				2.80729	0.00047313				2.75207	-0.0005679
2.95651	-4.83e-06				2.81548	0.0009463				2.76085	-0.0005579
2.9647	-4.22e-06				2.82367	0.00136767				2.76962	-0.0005471
2.97289	-3.62e-06				2.83186	0.0017197				2.77839	-0.0005464
2.98108	-3.17e-06				2.84005	0.0015294				2.78716	-0.0005457
2.98927	-2.91e-06				2.84824	0.00115174				2.79593	-0.000565
2.99746	-2.67e-06				2.85643	0.00080075				2.80471	-0.00059
3.00565	-2.34e-06				2.86462	0.00047209				2.81348	-0.0006037
3.01384	-1.94e-06				2.87281	0.00031519				2.82225	-0.0006125
3.02203	-1.36e-06				2.881	0.00026753				2.83102	-0.0006097
3.03022	-6.59e-07				2.88919	0.00027558				2.83979	-0.0006273
3.03841	-4.97e-08				2.89737	0.00064306				2.84857	-0.0006398
3.0466	3.47e-07				2.90556	0.00106972				2.85734	-0.0006543
3.05479	4e-07				2.91375	0.00139044				2.86611	-0.0006545
3.06298	3.14e-07				2.92194	0.00132356				2.87488	-0.0006594
3.07117	2.75e-07				2.93013	0.00110671				2.88365	-0.0006644
3.07936	2.99e-07				2.93832	0.0008831				2.89243	-0.0006621
3.08755	5.75e-07				2.94651	0.00061134				2.9012	-0.0006597
3.09574	1.12e-06				2.9547	0.00085352				2.90997	-0.0006642
3.10393	1.73e-06				2.96289	0.00123644				2.91874	-0.0006792
3.11212	2.28e-06				2.97108	0.00152012				2.92751	-0.0007055
3.12031	2.74e-06				2.97927	0.00155639				2.93629	-0.0007086
3.1285	3.3e-06				2.98746	0.00140958				2.94506	-0.0007062
3.13669	4.2e-06				2.99565	0.00126047				2.95383	-0.0007037
3.14488	5.33e-06				3.00384	0.00122502				2.9626	-0.0006986
3.15307	6.37e-06				3.01203	0.00126131				2.97137	-0.0006977
3.16126	7.13e-06				3.02022	0.00127627				2.98015	-0.0006968
3.16945	7.13e-06				3.02841	0.00124598				2.98892	-0.0007266
3.17764	6.46e-06				3.0366	0.00130491				2.99769	-0.0007403
3.18583	5.77e-06				3.04479	0.00137				3.00646	-0.0007369
3.19402	5.24e-06				3.05298	0.00138873				3.01523	-0.0007335
3.20221	4.73e-06				3.06117	0.00147896				3.02401	-0.0007621
3.2104	4.17e-06				3.06936	0.00162671				3.03278	-0.0007659
3.21859	3.35e-06				3.07755	0.00166996				3.04155	-0.0007474
3.22678	1.91e-06				3.08574	0.00156241				3.05032	-0.0007461
3.23496	-1.33e-07				3.09393	0.00141815				3.05909	-0.0007449
3.24315	-1.86e-06				3.10212	0.00128122				3.06787	-0.000761
3.25134	-2.84e-06				3.11031	0.00113504				3.07664	-0.0007502
3.25953	-3.37e-06				3.1185	0.00083665				3.08541	-0.0007424
3.26772	-3.7e-06				3.12669	0.00057773				3.09418	-0.0007403
3.27591	-4.03e-06				3.13488	0.00041237				3.10295	-0.0007381
3.2841	-4.44e-06				3.14307	0.0002669				3.11173	-0.0007499
3.29229	-4.93e-06				3.15126	0.00011919				3.1205	-0.0007538
3.30048	-5.28e-06				3.15945	0.00015341				3.12927	-0.0007385
3.30867	-5.48e-06				3.16764	0.00032525				3.13804	-0.0007321
3.31686	-5.64e-06				3.17583	0.00051287				3.14681	-0.0007258
3.32505	-5.86e-06				3.18402	0.00065032				3.15559	-0.0007162
3.33324	-6.19e-06				3.19221	0.00072673				3.16436	-0.0007108
3.34143	-6.63e-06				3.2004	0.00084657				3.17313	-0.000706
3.34962	-6.79e-06				3.20859	0.00100508				3.1819	-0.0006776
3.35781	-6.17e-06				3.21678	0.00118234				3.19067	-0.0006437
3.366	-4.78e-06				3.22497	0.00141454				3.19945	-0.0006381
3.37419	-3.11e-06				3.23316	0.00165679				3.20822	-0.0006465
3.38238	-1.48e-06				3.24135	0.00188573				3.21699	-0.000655
3.39057	2.67e-08				3.24954	0.00204283				3.22576	-0.0006348
3.39876	1.33e-06				3.25773	0.00210981				3.23453	-0.0005913
3.40695	2.17e-06				3.26592	0.00196872				3.24331	-0.0005842
3.41514	2.46e-06				3.27411	0.00182033				3.25208	-0.00057
3.42333	2.21e-06				3.28229	0.00176016				3.26085	-0.0005751
3.43152	1.48e-06				3.29048	0.00173079				3.26962	-0.0005802
3.43971	3.79e-07				3.29867	0.00179665				3.27839	-0.0005982
3.4479	-1.09e-06				3.30686	0.00198532				3.28717	-0.0005944
3.45609	-2.75e-06				3.31505	0.0022038				3.29594	-0.0005905
3.46428	-4.32e-06				3.32324	0.00239319				3.30471	-0.0006016
3.47247	-5.72e-06				3.33143	0.00254647				3.31348	-0.0005947
3.48066	-6.74e-06				3.33962	0.00244691				3.32225	-0.000592
3.48885	-7.37e-06				3.34781	0.00215094				3.33103	-0.0005894
3.49704	-7.8e-06				3.356	0.00168668				3.3398	-0.0005944
3.50523	-8.38e-06				3.36419	0.00124809				3.34857	-0.0005696
3.51342	-9.25e-06				3.37238	0.00101237				3.35734	-0.0005546
3.52161	-1.03e-05				3.38057	0.00091993				3.36611	-0.0005454
3.5298	-1.1e-05				3.38876	0.00088483				3.37489	-0.0005452
3.53799	-1.12e-05				3.39695	0.00088619				3.38366	-0.0005449
3.54618	-1.08e-05				3.40514	0.00086854				3.39243	-0.0005209
3.55437	-1.01e-05				3.41333	0.00081246				3.4012	-0.000497
3.56256	-9.31e-06				3.42152	0.00068255				3.40997	-0.0004919
3.57075	-8.69e-06				3.42971	0.00048551				3.41875	-0.0004776
3.57894	-8.25e-06				3.4379	0.00023348				3.42752	-0.000465
3.58713	-8.14e-06				3.44609	1.52e-05				3.43629	-0.0004573
3.59532	-8.42e-06				3.45428	5.35e-05				3.44506	-0.0004547
3.60351	-8.87e-06				3.46247	0.00016353				3.45383	-0.0004521
3.61169	-9.34e-06				3.47066	0.00024144				3.46261	-0.0004335
3.61988	-9.82e-06				3.47885	0.00025526				3.47138	-0.0004246
3.62807	-1.03e-05				3.48704	0.00030969				3.48015	-0.0004156
3.63626	-1.09e-05				3.49523	0.00041389				3.48892	-0.0004106
3.64445	-1.11e-05				3.50342	0.00052867				3.49769	-0.0004096
3.65264	-1.06e-05				3.51161	0.00063375				3.50647	-0.0004085
3.66083	-9.78e-06				3.5198	0.00072541				3.51524	-0.0004039
3.66902	-8.91e-06				3.52799	0.00062713				3.52401	-0.0003992
3.67721	-8.06e-06				3.53618	0.00033975				3.53278	-0.0003858
3.6854	-7.23e-06				3.54437	-9.81e-05				3.54155	-0.0003868
3.69359	-6.26e-06				3.55256	-0.0004361				3.55033	-0.0003877
3.70178	-5.12e-06				3.56075	-0.0005132				3.5591	-0.0003973
3.70997	-3.95e-06				3.56894	-0.0004169				3.56787	-0.000397
3.71816	-2.83e-06				3.57713	-0.0002604				3.57664	-0.0003686
3.72635	-1.78e-06				3.58532	-7.24e-05				3.58541	-0.0003687
3.73454	-8.07e-07				3.59351	0.00014909				3.59419	-0.0003687
3.74273	-4.19e-08				3.6017	0.00035989				3.60296	-0.000376
3.75092	3.9e-07				3.60989	0.00054334				3.61173	-0.0003756
3.75911	6.27e-07				3.61808	0.00056748				3.6205	-0.0003762
3.7673	7.85e-07				3.62627	0.00050748				3.62927	-0.0003767
3.77549	8.66e-07				3.63446	0.00043349				3.63805	-0.0003851
3.78368	8.07e-07				3.64265	0.00036294				3.64682	-0.0003748
3.79187	6.58e-07				3.65084	0.00039516				3.65559	-0.0003668
3.80006	4.75e-07				3.65902	0.00048817				3.66436	-0.0003497
3.80825	1.55e-07				3.66721	0.00071305				3.67313	-0.0003208
3.81644	-4.03e-07				3.6754	0.00097901				3.68191	-0.0003076
3.82463	-8.49e-07				3.68359	0.00118639				3.69068	-0.0002943
3.83282	-9.23e-07				3.69178	0.0013211				3.69945	-0.0002759
3.84101	-2.56e-07				3.69997	0.00143482				3.70822	-0.0002701
3.8492	1.07e-06				3.70816	0.00152475				3.71699	-0.0002701
3.85739	2.62e-06				3.71635	0.00158326				3.72577	-0.00027
3.86558	4.16e-06				3.72454	0.00146559				3.73454	-0.000298
3.87377	5.47e-06				3.73273	0.00124445				3.74331	-0.0002738
3.88196	6.48e-06				3.74092	0.00101289				3.75208	-0.0002576
3.89015	7.28e-06				3.74911	0.00078673				3.76085	-0.0002546
3.89834	7.91e-06				3.7573	0.00068716				3.76963	-0.0002517
3.90653	8.23e-06				3.76549	0.00068554				3.7784	-0.0002535
3.91472	7.9e-06				3.77368	0.00071167				3.78717	-0.0002042
3.92291	7.09e-06				3.78187	0.00073168				3.79594	-0.0001978
3.9311	6.02e-06				3.79006	0.00073908				3.80471	-0.0001937
3.93929	5.1e-06				3.79825	0.00059132				3.81349	-0.0001896
3.94748	4.92e-06				3.80644	0.00052655				3.82226	-0.0001903
3.95567	5.5e-06				3.81463	0.00072761				3.83103	-0.000191
3.96386	6.76e-06				3.82282	0.0010447				3.8398	-0.0002091
3.97205	8.18e-06				3.83101	0.0013756				3.84857	-0.0002146
3.98024	9.38e-06				3.8392	0.00163331				3.85735	-0.0002033
3.98842	1.02e-05				3.84739	0.00179374				3.86612	-0.000192
3.99661	1.08e-05				3.85558	0.00179053				3.87489	-0.0001615
4.0048	1.09e-05				3.86377	0.00139617				3.88366	-0.0001571
4.01299	1.08e-05				3.87196	0.0010904				3.89243	-0.0001539
4.02118	1.11e-05				3.88015	0.00087279				3.90121	-0.0001507
4.02937	1.18e-05				3.88834	0.00065145				3.90998	-0.0001515
4.03756	1.25e-05				3.89653	0.0003911				3.91875	-0.0001512
4.04575	1.31e-05				3.90472	0.00020388				3.92752	-0.0001214
4.05394	1.34e-05				3.91291	7.8e-05				3.93629	-0.0001012
4.06213	1.33e-05				3.9211	-5.38e-05				3.94507	-0.0001027
4.07032	1.28e-05				3.92929	-0.0002068				3.95384	-0.0001042
4.07851	1.21e-05				3.93748	-0.0001006				3.96261	-0.0001144
4.0867	1.18e-05				3.94567	0.00019136				3.97138	-0.0001441
4.09489	1.18e-05				3.95386	0.00046955				3.98015	-0.0001396
4.10308	1.18e-05				3.96205	0.00068749				3.98893	-8.56e-05
4.11127	1.18e-05				3.97024	0.00073259				3.9977	-7.32e-05
4.11946	1.12e-05				3.97843	0.00073445				4.00647	-6.09e-05
4.12765	1.04e-05				3.98662	0.00072661				4.01524	-5.18e-05
4.13584	9.81e-06				3.99481	0.00069531				4.02401	-4.6e-05
4.14403	9.67e-06				4.003	0.00051514				4.03279	-4.28e-05
4.15222	9.69e-06				4.01119	0.00041694				4.04156	-3.95e-05
4.16041	9.72e-06				4.01938	0.00040531				4.05033	-3.91e-05
4.1686	9.71e-06				4.02757	0.00040082				4.0591	-3.55e-05
4.17679	9.61e-06				4.03575	0.00038966				4.06787	-3.19e-05
4.18498	9.18e-06				4.04394	0.00033966				4.07665	-3.72e-05
4.19317	8.47e-06				4.05213	0.00031396				4.08542	-7.61e-05
4.20136	7.83e-06				4.06032	0.00029073				4.09419	-8.98e-05
4.20955	7.32e-06				4.06851	0.00024973				4.10296	-8.86e-05
4.21774	6.95e-06				4.0767	0.00023091				4.11173	-8.73e-05
4.22593	6.84e-06				4.08489	0.00065971				4.12051	-9.81e-05
4.23412	7.19e-06				4.09308	0.00132794				4.12928	-7.8e-05
4.24231	7.75e-06				4.10127	0.00190942				4.13805	-6.84e-05
4.2505	8.28e-06				4.10946	0.00234238				4.14682	-5.87e-05
4.25869	8.74e-06				4.11765	0.0025302				4.15559	-4.93e-05
4.26688	9.01e-06				4.12584	0.00251166				4.16437	-4.43e-05
4.27507	9e-06				4.13403	0.00246835				4.17314	-4.81e-05
4.28326	8.65e-06				4.14222	0.00241369				4.18191	-5.18e-05
4.29145	7.64e-06				4.15041	0.00233052				4.19068	-7.06e-06
4.29964	6.1e-06				4.1586	0.00262635				4.19945	4.3e-06
4.30783	4.2e-06				4.16679	0.00311768				4.20823	4.15e-06
4.31602	2.24e-06				4.17498	0.00357173				4.217	3.99e-06
4.32421	8.36e-07				4.18317	0.0039556				4.22577	1.71e-05
4.3324	2.9e-07				4.19136	0.00408431				4.23454	2.14e-05
4.34059	7.39e-07				4.19955	0.0038151				4.24331	2.45e-05
4.34878	2.05e-06				4.20774	0.00337758				4.25209	2.77e-05
4.35697	3.61e-06				4.21593	0.00310521				4.26086	3.55e-05
4.36516	5.04e-06				4.22412	0.00295193				4.26963	3.37e-05
4.37334	6.28e-06				4.23231	0.0028577				4.2784	3.2e-05
4.38153	7e-06				4.2405	0.00274383				4.28717	1.78e-05
4.38972	6.9e-06				4.24869	0.002582				4.29595	2.53e-05
4.39791	6.17e-06				4.25688	0.00228904				4.30472	3.3e-05
4.4061	5.23e-06				4.26507	0.00203557				4.31349	4.07e-05
4.41429	4.32e-06				4.27326	0.00179006				4.32226	5.39e-05
4.42248	3.52e-06				4.28145	0.00150837				4.33103	5.85e-05
4.43067	2.84e-06				4.28964	0.00132017				4.33981	5.96e-05
4.43886	2.25e-06				4.29783	0.00154949				4.34858	6.08e-05
4.44705	1.72e-06				4.30602	0.00191286				4.35735	9.55e-05
4.45524	1.25e-06				4.31421	0.00221838				4.36612	0.00013592
4.46343	1.09e-06				4.3224	0.00245705				4.37489	0.00014826
4.47162	1.31e-06				4.33059	0.00260252				4.38367	0.00015346
4.47981	1.87e-06				4.33878	0.00251013				4.39244	0.000161
4.488	2.77e-06				4.34697	0.00226645				4.40121	0.0001585
4.49619	3.72e-06				4.35516	0.00209161				4.40998	0.00015599
4.50438	4.52e-06				4.36335	0.00199423				4.41875	0.00013933
4.51257	5.01e-06				4.37154	0.00194783				4.42753	0.00011925
4.52076	4.88e-06				4.37973	0.00220766				4.4363	9.88e-05
4.52895	3.88e-06				4.38792	0.00254421				4.44507	9.78e-05
4.53714	2.26e-06				4.39611	0.00282581				4.45384	9.56e-05
4.54533	6.56e-07				4.4043	0.00299925				4.46261	7.62e-05
4.55352	-4.5e-07				4.41249	0.00308922				4.47139	7.96e-05
4.56171	-8.81e-07				4.42067	0.00311843				4.48016	8.29e-05
4.5699	-6.05e-07				4.42886	0.00279722				4.48893	7.62e-05
4.57809	2.82e-07				4.43705	0.00234951				4.4977	6.21e-05
4.58628	1.26e-06				4.44524	0.00207996				4.50647	5.17e-05
4.59447	2.02e-06				4.45343	0.00194659				4.51525	6.53e-05
4.60266	2.4e-06				4.46162	0.00189981				4.52402	8.28e-05
4.61085	2.02e-06				4.46981	0.00189417				4.53279	9.24e-05
4.61904	9.76e-07				4.478	0.00189647				4.54156	0.00010199
4.62723	-9.09e-08				4.48619	0.00189411				4.55033	0.00010457
4.63542	-9.28e-07				4.49438	0.00188496				4.55911	0.00010714
4.64361	-1.58e-06				4.50257	0.00182939				4.56788	9.79e-05
4.6518	-2.11e-06				4.51076	0.00171501				4.57665	9.45e-05
4.65999	-2.61e-06				4.51895	0.00151636				4.58542	7.53e-05
4.66818	-3.14e-06				4.52714	0.00139599				4.59419	7.25e-05
4.67637	-3.97e-06				4.53533	0.00144333				4.60297	6.29e-05
4.68456	-5.12e-06				4.54352	0.00161182				4.61174	5.5e-05
4.69275	-6.39e-06				4.55171	0.00180697				4.62051	4.49e-05
4.70094	-7.76e-06				4.5599	0.00194465				4.62928	3.48e-05
4.70913	-8.93e-06				4.56809	0.00200737				4.63805	8.43e-06
4.71732	-9.18e-06				4.57628	0.00199436				4.64683	-3.4e-05
4.72551	-8.49e-06				4.58447	0.00210446				4.6556	-3.06e-05
4.7337	-7.48e-06				4.59266	0.00227311				4.66437	-2.72e-05
4.74189	-6.5e-06				4.60085	0.00243155				4.67314	-4.09e-05
4.75007	-5.6e-06				4.60904	0.00257669				4.68191	-4.3e-05
4.75826	-4.78e-06				4.61723	0.00248449				4.69069	-4.41e-05
4.76645	-4.22e-06				4.62542	0.00253206				4.69946	-4.52e-05
4.77464	-3.62e-06				4.63361	0.00263509				4.70823	-7.16e-05
4.78283	-2.73e-06				4.6418	0.00268601				4.717	-8.54e-05
4.79102	-1.71e-06				4.64999	0.00261142				4.72577	-8.74e-05
4.79921	-7.11e-07				4.65818	0.00237765				4.73455	-8.95e-05
4.8074	1.97e-07				4.66637	0.00200412				4.74332	-0.0001045
4.81559	9.57e-07				4.67456	0.00160871				4.75209	-0.0001125
4.82378	1.12e-06				4.68275	0.00125271				4.76086	-0.0001308
4.83197	7.17e-07				4.69094	0.00089543				4.76963	-0.000141
4.84016	-3.92e-08				4.69913	0.00051882				4.77841	-0.0001201
4.84835	-1.06e-06				4.70732	0.00024858				4.78718	-8.34e-05
4.85654	-2.15e-06				4.71551	0.00011165				4.79595	-8.28e-05
4.86473	-3.2e-06				4.7237	5.33e-05				4.80472	-8.23e-05
4.87292	-4.17e-06				4.73189	5.17e-05				4.81349	-0.0001049
4.88111	-5.02e-06				4.74008	0.00011216				4.82227	-0.0001511
4.8893	-5.47e-06				4.74827	0.00018305				4.83104	-0.0001419
4.89749	-5.58e-06				4.75646	0.00024271				4.83981	-0.0001328
4.90568	-5.7e-06				4.76465	0.00017247				4.84858	-0.000125
4.91387	-5.94e-06				4.77284	0.0001236				4.85735	-0.0001197
4.92206	-6.44e-06				4.78103	0.00011933				4.86613	-0.000121
4.93025	-7.34e-06				4.78922	0.00012302				4.8749	-0.0001223
4.93844	-8.49e-06				4.7974	7.95e-05				4.88367	-0.0001272
4.94663	-9.81e-06				4.80559	-2.75e-05				4.89244	-9.84e-05
4.95482	-1.12e-05				4.81378	-0.0001551				4.90121	-9.13e-05
4.96301	-1.25e-05				4.82197	-0.0002866				4.90999	-9.54e-05
4.9712	-1.33e-05				4.83016	-0.0004653				4.91876	-9.94e-05
4.97939	-1.37e-05				4.83835	-0.0005711				4.92753	-9.97e-05
4.98758	-1.39e-05				4.84654	-0.0005557				4.9363	-0.0001
4.99577	-1.42e-05				4.85473	-0.0005027				4.94507	-0.0001167
5.00396	-1.47e-05				4.86292	-0.0004448				4.95385	-0.0001095
5.01215	-1.57e-05				4.87111	-0.0003765				4.96262	-0.0001055
5.02034	-1.68e-05				4.8793	-0.0003034				4.97139	-0.0001015
5.02853	-1.74e-05				4.88749	-0.0002287				4.98016	-9.63e-05
5.03672	-1.73e-05				4.89568	-6.06e-05				4.98893	-8.74e-05
5.04491	-1.62e-05				4.90387	0.00016458				4.99771	-8.87e-05
5.0531	-1.48e-05				4.91206	0.00038311				5.00648	-9e-05
5.06129	-1.36e-05				4.92025	0.00058231				5.01525	-9.88e-05
5.06948	-1.28e-05				4.92844	0.00070543				5.02402	-0.0001175
5.07767	-1.26e-05				4.93663	0.00073516				5.03279	-0.0001282
5.08586	-1.3e-05				4.94482	0.00059456				5.04157	-0.0001425
5.09405	-1.36e-05				4.95301	0.00041153				5.05034	-0.0001484
5.10224	-1.39e-05				4.9612	0.00022814				5.05911	-0.0001544
5.11043	-1.41e-05				4.96939	3.59e-05				5.06788	-0.0001747
5.11862	-1.42e-05				4.97758	-8.63e-05				5.07665	-0.0001853
5.1268	-1.45e-05				4.98577	-0.0001429				5.08543	-0.0001886
5.13499	-1.49e-05				4.99396	-0.0001706				5.0942	-0.0001789
5.14318	-1.57e-05				5.00215	-0.0001794				5.10297	-0.0001737
5.15137	-1.66e-05				5.01034	-0.0001657				5.11174	-0.0001789
5.15956	-1.76e-05				5.01853	-0.0001421				5.12051	-0.0001841
5.16775	-1.87e-05				5.02672	-0.000121				5.12929	-0.0001997
5.17594	-1.97e-05				5.03491	-0.0001049				5.13806	-0.000199
5.18413	-2.05e-05				5.0431	-0.0001272				5.14683	-0.0001897
5.19232	-2.09e-05				5.05129	-0.000195				5.1556	-0.0001801
5.20051	-2.06e-05				5.05948	-0.0003825				5.16437	-0.0001785
5.2087	-1.98e-05				5.06767	-0.0005483				5.17315	-0.0001769
5.21689	-1.86e-05				5.07586	-0.000581				5.18192	-0.0001756
5.22508	-1.72e-05				5.08405	-0.0005146				5.19069	-0.0001714
5.23327	-1.57e-05				5.09224	-0.0004334				5.19946	-0.0001672
5.24146	-1.44e-05				5.10043	-0.0003627				5.20823	-0.0001747
5.24965	-1.31e-05				5.10862	-0.0003252				5.21701	-0.0001597
5.25784	-1.21e-05				5.11681	-0.000148				5.22578	-0.0001639
5.26603	-1.15e-05				5.125	0.00012602				5.23455	-0.0001682
5.27422	-1.17e-05				5.13319	0.00034212				5.24332	-0.0001897
5.28241	-1.27e-05				5.14138	0.00046238				5.25209	-0.0002048
5.2906	-1.43e-05				5.14957	0.0003392				5.26087	-0.0001992
5.29879	-1.58e-05				5.15776	0.00010601				5.26964	-0.000195
5.30698	-1.71e-05				5.16595	-9.81e-05				5.27841	-0.0001908
5.31517	-1.78e-05				5.17413	-0.0003071				5.28718	-0.0001871
5.32336	-1.77e-05				5.18232	-0.0005433				5.29595	-0.0001834
5.33155	-1.66e-05				5.19051	-0.0006468				5.30473	-0.0001835
5.33974	-1.46e-05				5.1987	-0.0006366				5.3135	-0.0002209
5.34793	-1.25e-05				5.20689	-0.0006032				5.32227	-0.0002383
5.35612	-1.07e-05				5.21508	-0.0005959				5.33104	-0.0002271
5.36431	-9.42e-06				5.22327	-0.0006232				5.33981	-0.0002242
5.3725	-8.78e-06				5.23146	-0.0007207				5.34859	-0.0002212
5.38069	-8.97e-06				5.23965	-0.000795				5.35736	-0.0002243
5.38888	-9.83e-06				5.24784	-0.0008269				5.36613	-0.0002431
5.39707	-1.11e-05				5.25603	-0.0008389				5.3749	-0.0002566
5.40526	-1.29e-05				5.26422	-0.0008368				5.38367	-0.0002702
5.41345	-1.5e-05				5.27241	-0.0007813				5.39245	-0.0002944
5.42164	-1.7e-05				5.2806	-0.0004072				5.40122	-0.0002986
5.42983	-1.82e-05				5.28879	7.52e-06				5.40999	-0.0003029
5.43802	-1.88e-05				5.29698	0.00031585				5.41876	-0.0003215
5.44621	-1.91e-05				5.30517	0.00035831				5.42753	-0.0003316
5.4544	-1.93e-05				5.31336	0.00018324				5.43631	-0.0003417
5.46259	-1.96e-05				5.32155	-3.53e-05				5.44508	-0.0003928
5.47078	-1.99e-05				5.32974	-0.0002075				5.45385	-0.0004253
5.47897	-2.03e-05				5.33793	-0.0003526				5.46262	-0.0004495
5.48716	-2.08e-05				5.34612	-0.0004853				5.47139	-0.0004199
5.49535	-2.14e-05				5.35431	-0.000575				5.48017	-0.0004055
5.50354	-2.19e-05				5.3625	-0.0006457				5.48894	-0.000391
5.51172	-2.21e-05				5.37069	-0.0007126				5.49771	-0.0003919
5.51991	-2.22e-05				5.37888	-0.0007391				5.50648	-0.0003927
5.5281	-2.23e-05				5.38707	-0.0007517				5.51525	-0.0004019
5.53629	-2.22e-05				5.39526	-0.000767				5.52403	-0.0004023
5.54448	-2.23e-05				5.40345	-0.0006039				5.5328	-0.0004026
5.55267	-2.25e-05				5.41164	-0.0003371				5.54157	-0.0004084
5.56086	-2.28e-05				5.41983	-2.91e-05				5.55034	-0.0004007
5.56905	-2.31e-05				5.42802	0.00024899				5.55911	-0.0004011
5.57724	-2.3e-05				5.43621	0.00047203				5.56789	-0.0004015
5.58543	-2.24e-05				5.4444	0.00058421				5.57666	-0.0004086
5.59362	-2.12e-05				5.45259	0.00049086				5.58543	-0.0003897
5.60181	-1.98e-05				5.46078	0.0002753				5.5942	-0.0003721
5.61	-1.83e-05				5.46897	1.81e-05				5.60297	-0.0003661
5.61819	-1.69e-05				5.47716	-7.78e-06				5.61175	-0.0003652
5.62638	-1.53e-05				5.48535	0.00041164				5.62052	-0.0003643
5.63457	-1.37e-05				5.49354	0.00110048				5.62929	-0.0003547
5.64276	-1.22e-05				5.50173	0.00160701				5.63806	-0.0003498
5.65095	-1.09e-05				5.50992	0.00180359				5.64683	-0.0003448
5.65914	-1.04e-05				5.51811	0.00163313				5.65561	-0.00032
5.66733	-1.08e-05				5.5263	0.00141709				5.66438	-0.0003156
5.67552	-1.19e-05				5.53449	0.00127096				5.67315	-0.0003133
5.68371	-1.33e-05				5.54268	0.00114451				5.68192	-0.000311
5.6919	-1.47e-05				5.55087	0.00102132				5.69069	-0.0003118
5.70009	-1.6e-05				5.55905	0.00091472				5.69947	-0.0003007
5.70828	-1.71e-05				5.56724	0.00080486				5.70824	-0.000301
5.71647	-1.78e-05				5.57543	0.00068228				5.71701	-0.0003013
5.72466	-1.79e-05				5.58362	0.00052454				5.72578	-0.0003062
5.73285	-1.73e-05				5.59181	0.0008893				5.73455	-0.0002989
5.74104	-1.61e-05				5.6	0.00146727				5.74333	-0.0002871
5.74923	-1.43e-05				5.60819	0.00202066				5.7521	-0.0002823
5.75742	-1.22e-05				5.61638	0.00236297				5.76087	-0.0002847
5.76561	-1.02e-05				5.62457	0.00243845				5.76964	-0.000287
5.7738	-8.42e-06				5.63276	0.00244981				5.77841	-0.0002865
5.78199	-7.03e-06				5.64095	0.0026112				5.78719	-0.0002859
5.79018	-6.15e-06				5.64914	0.002716				5.79596	-0.0002789
5.79837	-5.53e-06				5.65733	0.00266788				5.80473	-0.0002706
5.80656	-5.05e-06				5.66552	0.00254465				5.8135	-0.0002551
5.81475	-4.74e-06				5.67371	0.00236642				5.82227	-0.0002454
5.82294	-4.68e-06				5.6819	0.00217802				5.83105	-0.0002525
5.83113	-4.79e-06				5.69009	0.0024405				5.83982	-0.0002595
5.83932	-5.11e-06				5.69828	0.00278347				5.84859	-0.000256
5.84751	-5.73e-06				5.70647	0.00299287				5.85736	-0.000238
5.8557	-6.54e-06				5.71466	0.00290796				5.86613	-0.0002312
5.86389	-7.04e-06				5.72285	0.00273081				5.87491	-0.0002346
5.87208	-7.17e-06				5.73104	0.00245127				5.88368	-0.000238
5.88027	-7.2e-06				5.73923	0.00202994				5.89245	-0.0002728
5.88845	-7.24e-06				5.74742	0.00146074				5.90122	-0.0002666
5.89664	-7.33e-06				5.75561	0.0010885				5.90999	-0.0002626
5.90483	-7.56e-06				5.7638	0.00097739				5.91877	-0.0002585
5.91302	-7.88e-06				5.77199	0.00111019				5.92754	-0.000255
5.92121	-8.22e-06				5.78018	0.0013393				5.93631	-0.0002758
5.9294	-8.6e-06				5.78837	0.00163314				5.94508	-0.0002666
5.93759	-9.18e-06				5.79656	0.00195828				5.95385	-0.0002603
5.94578	-1.01e-05				5.80475	0.00213794				5.96263	-0.0002569
5.95397	-1.12e-05				5.81294	0.00212015				5.9714	-0.0002534
5.96216	-1.23e-05				5.82113	0.00199789				5.98017	-0.0002471
5.97035	-1.34e-05				5.82932	0.00217119				5.98894	-0.0002418
5.97854	-1.45e-05				5.83751	0.0024157				5.99771	-0.0002647
5.98673	-1.56e-05				5.8457	0.00258546				6.00649	-0.0002875
5.99492	-1.68e-05				5.85389	0.002634				6.01526	-0.0002766
6.00311	-1.77e-05				5.86208	0.00257484				6.02403	-0.0002602
6.0113	-1.83e-05				5.87027	0.00226164				6.0328	-0.0002583
6.01949	-1.86e-05				5.87846	0.00195941				6.04157	-0.0002564
6.02768	-1.88e-05				5.88665	0.00181698				6.05035	-0.0002689
6.03587	-1.88e-05				5.89484	0.00173588				6.05912	-0.0003153
6.04406	-1.9e-05				5.90303	0.00167253				6.06789	-0.0002808
6.05225	-1.94e-05				5.91122	0.00176499				6.07666	-0.0002855
6.06044	-2.03e-05				5.91941	0.00206295				6.08543	-0.0002902
6.06863	-2.15e-05				5.9276	0.00245155				6.09421	-0.0003103
6.07682	-2.25e-05				5.93578	0.00273594				6.10298	-0.0002949
6.08501	-2.31e-05				5.94397	0.00286525				6.11175	-0.0002871
6.0932	-2.3e-05				5.95216	0.00275363				6.12052	-0.0002719
6.10139	-2.2e-05				5.96035	0.00251992				6.12929	-0.0002602
6.10958	-2.07e-05				5.96854	0.00229618				6.13807	-0.0002579
6.11777	-1.94e-05				5.97673	0.00206929				6.14684	-0.0002556
6.12596	-1.82e-05				5.98492	0.00182365				6.15561	-0.0002555
6.13415	-1.73e-05				5.99311	0.0015719				6.16438	-0.0002729
6.14234	-1.65e-05				6.0013	0.00131902				6.17315	-0.0003012
6.15053	-1.56e-05				6.00949	0.00100983				6.18193	-0.0003006
6.15872	-1.48e-05				6.01768	0.00087692				6.1907	-0.000282
6.16691	-1.4e-05				6.02587	0.00087146				6.19947	-0.0002698
6.1751	-1.34e-05				6.03406	0.00090432				6.20824	-0.0002683
6.18329	-1.34e-05				6.04225	0.00096276				6.21701	-0.0002668
6.19148	-1.4e-05				6.05044	0.00146322				6.22579	-0.0002711
6.19967	-1.51e-05				6.05863	0.00233152				6.23456	-0.0002859
6.20786	-1.61e-05				6.06682	0.0032035				6.24333	-0.0002885
6.21605	-1.68e-05				6.07501	0.00397752				6.2521	-0.0002921
6.22424	-1.74e-05				6.0832	0.00441154				6.26087	-0.0002893
6.23243	-1.76e-05				6.09139	0.00444114				6.26965	-0.0002948
6.24062	-1.75e-05				6.09958	0.00408992				6.27842	-0.0003056
6.24881	-1.72e-05				6.10777	0.0036427				6.28719	-0.0003241
6.257	-1.69e-05				6.11596	0.0032679				6.29596	-0.00033
6.26519	-1.66e-05				6.12415	0.00298868				6.30473	-0.0003213
6.27337	-1.62e-05				6.13234	0.00276164				6.31351	-0.0003039
6.28156	-1.58e-05				6.14053	0.00256705				6.32228	-0.0002803
6.28975	-1.54e-05				6.14872	0.00244074				6.33105	-0.0002815
6.29794	-1.53e-05				6.15691	0.00236235				6.33982	-0.0002826
6.30613	-1.58e-05				6.1651	0.00269129				6.34859	-0.0002906
6.31432	-1.67e-05				6.17329	0.00308033				6.35737	-0.0002927
6.32251	-1.76e-05				6.18148	0.00333573				6.36614	-0.0003024
6.3307	-1.85e-05				6.18967	0.00323867				6.37491	-0.000312
6.33889	-1.94e-05				6.19786	0.00302634				6.38368	-0.0003289
6.34708	-2e-05				6.20605	0.00283012				6.39245	-0.0002905
6.35527	-2.02e-05				6.21424	0.00263261				6.40123	-0.0002887
6.36346	-1.96e-05				6.22243	0.00229435				6.41	-0.0002869
6.37165	-1.83e-05				6.23062	0.00199858				6.41877	-0.0002934
6.37984	-1.66e-05				6.23881	0.00203626				6.42754	-0.0002926
6.38803	-1.48e-05				6.247	0.00229032				6.43631	-0.0002909
6.39622	-1.32e-05				6.25519	0.00255595				6.44509	-0.0003172
6.40441	-1.15e-05				6.26338	0.00278468				6.45386	-0.0003462
6.4126	-9.8e-06				6.27157	0.00292444				6.46263	-0.0003647
6.42079	-7.93e-06				6.27976	0.00273452				6.4714	-0.0003857
6.42898	-6.03e-06				6.28795	0.00254271				6.48017	-0.0004185
6.43717	-4.58e-06				6.29614	0.00252303				6.48895	-0.0004119
6.44536	-3.78e-06				6.30433	0.00250273				6.49772	-0.0004097
6.45355	-3.57e-06				6.31252	0.00241512				6.50649	-0.0004074
6.46174	-3.81e-06				6.3207	0.00219074				6.51526	-0.0004069
6.46993	-4.5e-06				6.32889	0.00193956				6.52403	-0.0004063
6.47812	-5.47e-06				6.33708	0.00172447				6.53281	-0.000416
6.48631	-6.5e-06				6.34527	0.00159182				6.54158	-0.0004127
6.4945	-7.57e-06				6.35346	0.0015346				6.55035	-0.0004093
6.50269	-8.55e-06				6.36165	0.00150149				6.55912	-0.0004077
6.51088	-9.32e-06				6.36984	0.00146491				6.56789	-0.0004093
6.51907	-1e-05				6.37803	0.00142084				6.57667	-0.0004193
6.52726	-1.07e-05				6.38622	0.00133928				6.58544	-0.0004301
6.53545	-1.13e-05				6.39441	0.00125973				6.59421	-0.0004529
6.54364	-1.15e-05				6.4026	0.00121588				6.60298	-0.0005206
6.55183	-1.13e-05				6.41079	0.00123798				6.61175	-0.0005342
6.56002	-1.07e-05				6.41898	0.0012191				6.62053	-0.0005022
6.56821	-9.96e-06				6.42717	0.00111691				6.6293	-0.0004944
6.5764	-8.72e-06				6.43536	0.00084809				6.63807	-0.0004901
6.58459	-7.23e-06				6.44355	0.00067036				6.64684	-0.0004935
6.59278	-5.91e-06				6.45174	0.00074139				6.65561	-0.000497
6.60097	-4.83e-06				6.45993	0.00090025				6.66439	-0.000536
6.60916	-4.09e-06				6.46812	0.00098566				6.67316	-0.0005456
6.61735	-3.9e-06				6.47631	0.00096786				6.68193	-0.0005554
6.62554	-3.89e-06				6.4845	0.00089529				6.6907	-0.0005653
6.63373	-3.33e-06				6.49269	0.00078862				6.69947	-0.0005837
6.64192	-2.25e-06				6.50088	0.0006168				6.70825	-0.0005415
6.6501	-8.81e-07				6.50907	0.00044173				6.71702	-0.0005311
6.65829	5.39e-07				6.51726	0.0002571				6.72579	-0.0005208
6.66648	1.76e-06				6.52545	4.97e-05				6.73456	-0.0005131
6.67467	2.7e-06				6.53364	-8.02e-05				6.74333	-0.0005101
6.68286	3.24e-06				6.54183	-0.000137				6.75211	-0.000507
6.69105	3.2e-06				6.55002	-0.000142				6.76088	-0.0005522
6.69924	2.87e-06				6.55821	-4.29e-05				6.76965	-0.0005627
6.70743	2.69e-06				6.5664	0.0001778				6.77842	-0.0005461
6.71562	2.91e-06				6.57459	0.00037504				6.78719	-0.0005484
6.72381	3.45e-06				6.58278	0.00049585				6.79597	-0.0005507
6.732	4.13e-06				6.59097	0.00043895				6.80474	-0.0005655
6.74019	4.81e-06				6.59916	0.00030854				6.81351	-0.0005846
6.74838	5.4e-06				6.60735	0.00016453				6.82228	-0.0006082
6.75657	5.84e-06				6.61554	-6.12e-05				6.83105	-0.0005848
6.76476	5.78e-06				6.62373	-7.01e-05				6.83983	-0.0005763
6.77295	5.12e-06				6.63192	7.59e-05				6.8486	-0.0005741
6.78114	3.86e-06				6.64011	7.9e-05				6.85737	-0.0005718
6.78933	2.24e-06				6.6483	-0.0001359				6.86614	-0.0005758
6.79752	6.97e-07				6.65649	-0.0003022				6.87491	-0.0005934
6.80571	-4.4e-07				6.66468	-0.0004094				6.88369	-0.0006239
6.8139	-1.27e-06				6.67287	-0.0005256				6.89246	-0.0006382
6.82209	-1.96e-06				6.68106	-0.0006616				6.90123	-0.0006288
6.83028	-2.57e-06				6.68925	-0.0008381				6.91	-0.0006212
6.83847	-3.15e-06				6.69743	-0.0010122				6.91877	-0.000615
6.84666	-3.74e-06				6.70562	-0.0010192				6.92755	-0.0006156
6.85485	-4.38e-06				6.71381	-0.0008579				6.93632	-0.0006161
6.86304	-5.16e-06				6.722	-0.0005599				6.94509	-0.0006416
6.87123	-5.98e-06				6.73019	-0.0002154				6.95386	-0.000634
6.87942	-6.77e-06				6.73838	0.00012522				6.96263	-0.0006288
6.88761	-7.53e-06				6.74657	0.00044883				6.97141	-0.0006235
6.8958	-8.09e-06				6.75476	0.00064849				6.98018	-0.0006108
6.90399	-8.52e-06				6.76295	0.00069149				6.98895	-0.0005832
6.91218	-8.95e-06				6.77114	0.00068201				6.99772	-0.0005674
6.92037	-9.41e-06				6.77933	0.00066129				7.00649	-0.0005857
6.92856	-9.99e-06				6.78752	0.00057784				7.01527	-0.0006039
6.93675	-1.07e-05				6.79571	0.00048787				7.02404	-0.0006008
6.94494	-1.14e-05				6.8039	0.00041516				7.03281	-0.0005972
6.95313	-1.2e-05				6.81209	0.00035221				7.04158	-0.0005935
6.96132	-1.22e-05				6.82028	0.00029674				7.05035	-0.0005951
6.96951	-1.21e-05				6.82847	0.00038882				7.05913	-0.0006144
6.9777	-1.19e-05				6.83666	0.00060846				7.0679	-0.0006315
6.98589	-1.19e-05				6.84485	0.00091896				7.07667	-0.0006328
6.99408	-1.21e-05				6.85304	0.00119606				7.08544	-0.0006342
7.00227	-1.26e-05				6.86123	0.00139518				7.09421	-0.0006421
7.01046	-1.3e-05				6.86942	0.00140619				7.10299	-0.0006368
7.01865	-1.28e-05				6.87761	0.00117785				7.11176	-0.0006383
7.02683	-1.22e-05				6.8858	0.0009414				7.12053	-0.0006397
7.03502	-1.14e-05				6.89399	0.00069297				7.1293	-0.0006411
7.04321	-1.08e-05				6.90218	0.00039571				7.13807	-0.0006425
7.0514	-1.07e-05				6.91037	2.03e-05				7.14685	-0.0006736
7.05959	-1.12e-05				6.91856	-0.0003204				7.15562	-0.0006888
7.06778	-1.26e-05				6.92675	-0.0004365				7.16439	-0.0007006
7.07597	-1.45e-05				6.93494	-0.0003858				7.17316	-0.0006676
7.08416	-1.63e-05				6.94313	-0.0002219				7.18193	-0.0006253
7.09235	-1.73e-05				6.95132	-3.01e-05				7.19071	-0.0006076
7.10054	-1.76e-05				6.95951	0.00013007				7.19948	-0.0006062
7.10873	-1.75e-05				6.9677	0.0002506				7.20825	-0.0006048
7.11692	-1.75e-05				6.97589	0.00030813				7.21702	-0.0006067
7.12511	-1.74e-05				6.98408	0.00025084				7.22579	-0.000607
7.1333	-1.73e-05				6.99227	0.00013802				7.23457	-0.0006073
7.14149	-1.69e-05				7.00046	2.01e-06				7.24334	-0.0006452
7.14968	-1.62e-05				7.00865	-0.0002265				7.25211	-0.0006404
7.15787	-1.55e-05				7.01684	-0.0004287				7.26088	-0.0006189
7.16606	-1.47e-05				7.02503	-0.0006428				7.26965	-0.0006102
7.17425	-1.42e-05				7.03322	-0.0009057				7.27843	-0.0006092
7.18244	-1.4e-05				7.04141	-0.0010434				7.2872	-0.0006082
7.19063	-1.44e-05				7.0496	-0.0008326				7.29597	-0.0006172
7.19882	-1.49e-05				7.05779	-0.0005132				7.30474	-0.0006121
7.20701	-1.49e-05				7.06598	-0.0002597				7.31351	-0.0006129
7.2152	-1.44e-05				7.07416	-8.81e-05				7.32229	-0.0006137
7.22339	-1.33e-05				7.08235	-4.4e-05				7.33106	-0.000622
7.23158	-1.18e-05				7.09054	2.64e-05				7.33983	-0.0006232
7.23977	-1.04e-05				7.09873	9.06e-05				7.3486	-0.0006162
7.24796	-9.16e-06				7.10692	0.0001098				7.35737	-0.0005807
7.25615	-8.34e-06				7.11511	1.72e-05				7.36615	-0.0005556
7.26434	-8.01e-06				7.1233	-0.0001207				7.37492	-0.0005515
7.27253	-8.06e-06				7.13149	-0.0002654				7.38369	-0.0005475
7.28072	-8.39e-06				7.13968	-0.0005404				7.39246	-0.0005458
7.28891	-8.83e-06				7.14787	-0.0005842				7.40123	-0.0005439
7.2971	-9.19e-06				7.15606	-0.0001019				7.41001	-0.0005419
7.30529	-9.46e-06				7.16425	0.00042912				7.41878	-0.0005461
7.31348	-9.66e-06				7.17244	0.00080414				7.42755	-0.0005269
7.32167	-9.89e-06				7.18063	0.00075187				7.43632	-0.0004811
7.32986	-1.02e-05				7.18882	0.00059008				7.44509	-0.0004571
7.33805	-1.06e-05				7.19701	0.00051678				7.45387	-0.000453
7.34624	-1.09e-05				7.2052	0.00053614				7.46264	-0.0004489
7.35443	-1.12e-05				7.21339	0.00060387				7.47141	-0.000449
7.36262	-1.15e-05				7.22158	0.0006545				7.48018	-0.0004101
7.37081	-1.19e-05				7.22977	0.00067052				7.48895	-0.000405
7.379	-1.23e-05				7.23796	0.00060809				7.49773	-0.000403
7.38719	-1.26e-05				7.24615	0.00025101				7.5065	-0.0004009
7.39538	-1.23e-05				7.25434	9.02e-06				7.51527	-0.0004024
7.40357	-1.09e-05				7.26253	4.46e-05				7.52404	-0.0003871
7.41175	-8.94e-06				7.27072	0.00015058				7.53281	-0.0003719
7.41994	-7.01e-06				7.27891	0.00018861				7.54159	-0.0003494
7.42813	-5.27e-06				7.2871	0.00013965				7.55036	-0.0003432
7.43632	-3.76e-06				7.29529	5.4e-05				7.55913	-0.0003371
7.44451	-2.34e-06				7.30348	-4.8e-05				7.5679	-0.0003334
7.4527	-9.32e-07				7.31167	-0.0001821				7.57667	-0.0003297
7.46089	3.75e-07				7.31986	-0.0003337				7.58545	-0.0003401
7.46908	1.55e-06				7.32805	-0.000494				7.59422	-0.0003357
7.47727	2.53e-06				7.33624	-0.0007025				7.60299	-0.0003369
7.48546	2.94e-06				7.34443	-0.0009077				7.61176	-0.000338
7.49365	2.75e-06				7.35262	-0.0010838				7.62053	-0.0003124
7.50184	2.2e-06				7.36081	-0.0010344				7.62931	-0.0002974
7.51003	1.35e-06				7.369	-0.0008966				7.63808	-0.0002932
7.51822	4.72e-07				7.37719	-0.0007941				7.64685	-0.000289
7.52641	-2.88e-07				7.38538	-0.0007384				7.65562	-0.000278
7.5346	-9.13e-07				7.39357	-0.0006377				7.66439	-0.0002728
7.54279	-1.42e-06				7.40176	-0.000478				7.67317	-0.0002677
7.55098	-1.81e-06				7.40995	-0.0003427				7.68194	-0.0002397
7.55917	-1.87e-06				7.41814	-0.0002588				7.69071	-0.0002111
7.56736	-1.36e-06				7.42633	-0.0002717				7.69948	-0.0002041
7.57555	-5.13e-07				7.43452	-0.0004534				7.70825	-0.0002
7.58374	4.16e-07				7.44271	-0.0007518				7.71703	-0.0001959
7.59193	1.3e-06				7.4509	-0.0008078				7.7258	-0.0001828
7.60012	2.06e-06				7.45908	-0.0006655				7.73457	-0.0001729
7.60831	2.53e-06				7.46727	-0.0004919				7.74334	-0.0001683
7.6165	2.72e-06				7.47546	-0.0003687				7.75211	-0.0001671
7.62469	2.82e-06				7.48365	-0.0003096				7.76089	-0.0001658
7.63288	2.97e-06				7.49184	-0.0002316				7.76966	-0.0001678
7.64107	3.13e-06				7.50003	-0.0001534				7.77843	-0.000183
7.64926	3.24e-06				7.50822	-9.46e-05				7.7872	-0.000195
7.65745	3.28e-06				7.51641	-0.0001006				7.79597	-0.000192
7.66564	3.24e-06				7.5246	-6.1e-05				7.80475	-0.0001771
7.67383	3.21e-06				7.53279	4.4e-05				7.81352	-0.0001545
7.68202	3.1e-06				7.54098	0.00014669				7.82229	-0.0001456
7.69021	2.79e-06				7.54917	0.00022627				7.83106	-0.0001367
7.6984	2.11e-06				7.55736	0.0001671				7.83983	-0.0001272
7.70659	8.57e-07				7.56555	0.00016103				7.84861	-0.0001247
7.71478	-7.63e-07				7.57374	0.00021798				7.85738	-0.0001223
7.72297	-2.46e-06				7.58193	0.00026572				7.86615	-0.0001233
7.73116	-3.98e-06				7.59012	0.00029074				7.87492	-0.0001104
7.73935	-5.35e-06				7.59831	0.00076758				7.88369	-0.0001001
7.74754	-6.69e-06				7.6065	0.0013817				7.89247	-9.42e-05
7.75573	-8.06e-06				7.61469	0.00193203				7.90124	-8.83e-05
7.76392	-9.73e-06				7.62288	0.00239731				7.91001	-6.15e-05
7.77211	-1.17e-05				7.63107	0.00233658				7.91878	-2.32e-05
7.7803	-1.37e-05				7.63926	0.00187506				7.92755	-8.75e-06
7.78848	-1.53e-05				7.64745	0.00139453				7.93633	5.67e-06
7.79667	-1.65e-05				7.65564	0.00096945				7.9451	4.86e-06
7.80486	-1.73e-05				7.66383	0.00058471				7.95387	4.04e-06
7.81305	-1.75e-05				7.67202	0.00031201				7.96264	-9.15e-06
7.82124	-1.74e-05				7.68021	9.45e-05				7.97141	-3.65e-05
7.82943	-1.68e-05				7.6884	-0.000104				7.98019	-1.37e-05
7.83762	-1.55e-05				7.69659	-0.0001707				7.98896	2.35e-05
7.84581	-1.39e-05				7.70478	-0.0001406				7.99773	6.61e-05
7.854	-1.25e-05				7.71297	-5e-05				8.0065	7.84e-05
7.86219	-1.12e-05				7.72116	5.53e-05				8.01527	9.24e-05
7.87038	-1.01e-05				7.72935	0.00030335				8.02405	0.00010486
7.87857	-9.27e-06				7.73754	0.00064841				8.03282	0.00011103
7.88676	-8.64e-06				7.74573	0.00084232				8.04159	0.00011234
7.89495	-7.86e-06				7.75392	0.00081543				8.05036	0.00011365
7.90314	-7.06e-06				7.76211	0.00066426				8.05913	0.00012602
7.91133	-6.4e-06				7.7703	0.00044769				8.06791	0.00013272
7.91952	-5.98e-06				7.77849	0.00023731				8.07668	0.00013124
7.92771	-5.95e-06				7.78668	4.77e-05				8.08545	0.00012976
7.9359	-5.97e-06				7.79487	-0.0001263				8.09422	0.0001201
7.94409	-5.67e-06				7.80306	-0.0001667				8.10299	8.59e-05
7.95228	-5.19e-06				7.81125	-0.0001218				8.11177	0.00010649
7.96047	-4.68e-06				7.81944	-6.41e-05				8.12054	0.00012706
7.96866	-4.21e-06				7.82763	-0.0001531				8.12931	0.00013678
7.97685	-3.76e-06				7.83581	-0.0004362				8.13808	0.00014364
7.98504	-3.2e-06				7.844	-0.0007084				8.14685	0.0001505
7.99323	-2.62e-06				7.85219	-0.0009066				8.15563	0.00015887
8.00142	-2.16e-06				7.86038	-0.0010731				8.1644	0.00016724
8.00961	-1.94e-06				7.86857	-0.0012234				8.17317	0.00017238
8.0178	-2.03e-06				7.87676	-0.0010319				8.18194	0.00017881
8.02599	-2.31e-06				7.88495	-0.000549				8.19071	0.00018523
8.03418	-2.67e-06				7.89314	0.00013842				8.19949	0.00019503
8.04237	-2.93e-06				7.90133	0.0006985				8.20826	0.00022121
8.05056	-2.88e-06				7.90952	0.00101432				8.21703	0.00023157
8.05875	-2.59e-06				7.91771	0.00083555				8.2258	0.00024188
8.06694	-2.32e-06				7.9259	0.00046172				8.23457	0.0002648
8.07513	-2.18e-06				7.93409	0.00031335				8.24335	0.00027237
8.08332	-2.2e-06				7.94228	0.00027321				8.25212	0.00030238
8.09151	-2.4e-06				7.95047	0.00025054				8.26089	0.00032617
8.0997	-2.9e-06				7.95866	0.00029091				8.26966	0.00033626
8.10789	-3.45e-06				7.96685	0.00036903				8.27843	0.00034636
8.11608	-3.91e-06				7.97504	0.00046593				8.28721	0.00035228
8.12427	-4.31e-06				7.98323	0.00052282				8.29598	0.00035447
8.13246	-4.62e-06				7.99142	0.00051988				8.30475	0.00035666
8.14065	-4.83e-06				7.99961	0.00041148				8.31352	0.00034774
8.14884	-4.99e-06				8.0078	0.00052145				8.32229	0.00036059
8.15703	-5.14e-06				8.01599	0.0007935				8.33107	0.00036822
8.16521	-5.27e-06				8.02418	0.00090386				8.33984	0.00037584
8.1734	-5.39e-06				8.03237	0.00076866				8.34861	0.00041009
8.18159	-5.28e-06				8.04056	0.00060072				8.35738	0.00047308
8.18978	-4.67e-06				8.04875	0.00046482				8.36615	0.00049436
8.19797	-3.98e-06				8.05694	0.00032682				8.37493	0.00050173
8.20616	-3.54e-06				8.06513	0.00017671				8.3837	0.00050911
8.21435	-3.51e-06				8.07332	-2.8e-06				8.39247	0.00052679
8.22254	-4.07e-06				8.08151	-0.0002167				8.40124	0.00055756
8.23073	-4.87e-06				8.0897	-0.0005206				8.41001	0.00055679
8.23892	-5.36e-06				8.09789	-0.0007524				8.41879	0.00055602
8.24711	-5.58e-06				8.10608	-0.0008816				8.42756	0.00054992
8.2553	-5.75e-06				8.11427	-0.0009306				8.43633	0.00054209
8.26349	-5.92e-06				8.12246	-0.0008596				8.4451	0.0005584
8.27168	-6.12e-06				8.13065	-0.0007147				8.45387	0.00057427
8.27987	-6.4e-06				8.13884	-0.0005241				8.46265	0.00058104
8.28806	-6.65e-06				8.14703	-0.0003268				8.47142	0.00058127
8.29625	-6.76e-06				8.15522	0.00017072				8.48019	0.0005815
8.30444	-6.54e-06				8.16341	0.00089908				8.48896	0.00058199
8.31263	-5.82e-06				8.1716	0.00166134				8.49773	0.00058981
8.32082	-4.7e-06				8.17979	0.00231095				8.50651	0.00060656
8.32901	-3.5e-06				8.18798	0.00281671				8.51528	0.0006233
8.3372	-2.39e-06				8.19617	0.00300685				8.52405	0.00063412
8.34539	-1.41e-06				8.20436	0.00287151				8.53282	0.0006542
8.35358	-8.42e-07				8.21254	0.00245298				8.54159	0.00065394
8.36177	-9.44e-07				8.22073	0.00198013				8.55037	0.00065367
8.36996	-1.73e-06				8.22892	0.00170147				8.55914	0.00063697
8.37815	-2.92e-06				8.23711	0.00152193				8.56791	0.00064714
8.38634	-3.81e-06				8.2453	0.00132534				8.57668	0.00065196
8.39453	-4.11e-06				8.25349	0.00109296				8.58545	0.00065677
8.40272	-4.03e-06				8.26168	0.00077665				8.59423	0.0006694
8.41091	-3.61e-06				8.26987	0.0005884				8.603	0.00067308
8.4191	-2.93e-06				8.27806	0.00048581				8.61177	0.00067676
8.42729	-2.13e-06				8.28625	0.00037412				8.62054	0.00067889
8.43548	-1.31e-06				8.29444	0.00023878				8.62931	0.00068226
8.44367	-5.34e-07				8.30263	0.00011484				8.63809	0.00068563
8.45186	1.91e-07				8.31082	0.00014651				8.64686	0.00068483
8.46005	9.3e-07				8.31901	0.00018476				8.65563	0.00066077
8.46824	1.79e-06				8.3272	0.0001522				8.6644	0.00070578
8.47643	2.72e-06				8.33539	-3.35e-05				8.67317	0.00070921
8.48462	3.39e-06				8.34358	-0.0002841				8.68195	0.00071265
8.49281	3.6e-06				8.35177	-0.0005481				8.69072	0.00070959
8.501	3.34e-06				8.35996	-0.0008242				8.69949	0.00073339
8.50919	2.71e-06				8.36815	-0.0010545				8.70826	0.00074031
8.51738	1.61e-06				8.37634	-0.0012827				8.71703	0.00073732
8.52557	3.3e-07				8.38453	-0.0015345				8.72581	0.00073433
8.53376	-7.51e-07				8.39272	-0.001768				8.73458	0.00072143
8.54195	-1.59e-06				8.40091	-0.0019071				8.74335	0.00071752
8.55013	-2.23e-06				8.4091	-0.001618				8.75212	0.00071362
8.55832	-2.55e-06				8.41729	-0.001113				8.76089	0.00069826
8.56651	-2.66e-06				8.42548	-0.00074				8.76966	0.00069569
8.5747	-2.75e-06				8.43367	-0.0005719				8.77844	0.00069312
8.58289	-2.86e-06				8.44186	-0.0003482				8.78721	0.00067899
8.59108	-3.03e-06				8.45005	-1.55e-05				8.79598	0.00063693
8.59927	-3.51e-06				8.45824	0.00040083				8.80475	0.00060035
8.60746	-4.57e-06				8.46643	0.00091211				8.81352	0.00060094
8.61565	-6.05e-06				8.47462	0.00139596				8.8223	0.0006011
8.62384	-7.49e-06				8.48281	0.00180527				8.83107	0.00061875
8.63203	-8.6e-06				8.491	0.0018905				8.83984	0.00062834
8.64022	-9.27e-06				8.49919	0.00180396				8.84861	0.00062693
8.64841	-9.42e-06				8.50738	0.00165455				8.85738	0.00062552
8.6566	-9.07e-06				8.51557	0.00132651				8.86616	0.00061516
8.66479	-8.14e-06				8.52376	0.00117366				8.87493	0.0006051
8.67298	-6.92e-06				8.53195	0.00112134				8.8837	0.00060117
8.68117	-5.75e-06				8.54014	0.00107322				8.89247	0.00062136
8.68936	-4.74e-06				8.54833	0.00098382				8.90124	0.00063921
8.69755	-3.98e-06				8.55652	0.00078408				8.91002	0.00064091
8.70574	-3.65e-06				8.56471	0.00062439				8.91879	0.00064262
8.71393	-3.55e-06				8.5729	0.00051774				8.92756	0.00062017
8.72212	-3.49e-06				8.58109	0.00043959				8.93633	0.00062714
8.73031	-3.68e-06				8.58928	0.00039624				8.9451	0.00062962
8.7385	-4.2e-06				8.59746	0.00037402				8.95388	0.0006321
8.74669	-5.12e-06				8.60565	0.0003654				8.96265	0.00062023
8.75488	-6.41e-06				8.61384	0.00043255				8.97142	0.00060383
8.76307	-7.76e-06				8.62203	0.00054711				8.98019	0.00060374
8.77126	-8.99e-06				8.63022	0.0005546				8.98896	0.00057238
8.77945	-1.01e-05				8.63841	0.00041054				8.99774	0.00055444
8.78764	-1.1e-05				8.6466	0.00016037				9.00651	0.00054849
8.79583	-1.19e-05				8.65479	-0.0001163				9.01528	0.00054255
8.80402	-1.26e-05				8.66298	-0.0004706				9.02405	0.00053263
8.81221	-1.29e-05				8.67117	-0.0007298				9.03282	0.00051087
8.8204	-1.28e-05				8.67936	-0.0006387				9.0416	0.00051655
8.82859	-1.27e-05				8.68755	-0.0004572				9.05037	0.0005206
8.83678	-1.27e-05				8.69574	-0.0003164				9.05914	0.00052465
8.84497	-1.29e-05				8.70393	-0.000293				9.06791	0.00051881
8.85316	-1.33e-05				8.71212	-0.0003323				9.07668	0.00049402
8.86135	-1.35e-05				8.72031	-0.0003977				9.08546	0.00048776
8.86954	-1.36e-05				8.7285	-0.0005187				9.09423	0.0004844
8.87773	-1.35e-05				8.73669	-0.0004848				9.103	0.00048105
8.88592	-1.34e-05				8.74488	-0.0003767				9.11177	0.00047304
8.89411	-1.33e-05				8.75307	-0.0002841				9.12054	0.00048405
8.9023	-1.34e-05				8.76126	-0.0002137				9.12932	0.0004894
8.91049	-1.37e-05				8.76945	-0.0001737				9.13809	0.00047639
8.91868	-1.4e-05				8.77764	-0.0001657				9.14686	0.00046339
8.92686	-1.42e-05				8.78583	-0.0002727				9.15563	0.00044799
8.93505	-1.41e-05				8.79402	-0.000477				9.1644	0.00041885
8.94324	-1.35e-05				8.80221	-0.0007025				9.17318	0.00039342
8.95143	-1.27e-05				8.8104	-0.000927				9.18195	0.00038447
8.95962	-1.2e-05				8.81859	-0.0010398				9.19072	0.00038839
8.96781	-1.14e-05				8.82678	-0.0010089				9.19949	0.00039331
8.976	-1.11e-05				8.83497	-0.0009007				9.20826	0.00038893
8.98419	-1.12e-05				8.84316	-0.0007702				9.21704	0.00038456
8.99238	-1.15e-05				8.85135	-0.0007337				9.22581	0.0003544
9.00057	-1.17e-05				8.85954	-0.0008254				9.23458	0.00033367
9.00876	-1.21e-05				8.86773	-0.0008596				9.24335	0.00033229
9.01695	-1.22e-05				8.87592	-0.0007106				9.25212	0.00033091
9.02514	-1.16e-05				8.88411	-0.0005008				9.2609	0.0003236
9.03333	-1.05e-05				8.8923	-0.0002881				9.26967	0.00031839
9.04152	-9.28e-06				8.90049	5.19e-05				9.27844	0.00028674
9.04971	-8.1e-06				8.90868	0.00039156				9.28721	0.00027493
9.0579	-7.09e-06				8.91687	0.00066301				9.29598	0.00027776
9.06609	-6.53e-06				8.92506	0.00082216				9.30476	0.00026688
9.07428	-6.52e-06				8.93325	0.00095167				9.31353	0.00026108
9.08247	-6.89e-06				8.94144	0.00107743				9.3223	0.00026423
9.09066	-7.47e-06				8.94963	0.00114				9.33107	0.00026738
9.09885	-8.06e-06				8.95782	0.00112273				9.33984	0.00025784
9.10704	-8.4e-06				8.96601	0.00097302				9.34862	0.00025538
9.11523	-8.42e-06				8.97419	0.00087091				9.35739	0.00025293
9.12342	-8.31e-06				8.98238	0.00073647				9.36616	0.00020724
9.13161	-8.22e-06				8.99057	0.00050986				9.37493	0.00021268
9.1398	-8.2e-06				8.99876	0.00021971				9.3837	0.00021631
9.14799	-8.55e-06				9.00695	-1.93e-05				9.39248	0.00021994
9.15618	-9.53e-06				9.01514	-0.0002028				9.40125	0.00020737
9.16437	-1.08e-05				9.02333	-0.0003483				9.41002	0.00016957
9.17256	-1.18e-05				9.03152	-0.0003652				9.41879	0.00018361
9.18075	-1.26e-05				9.03971	-0.0003149				9.42756	0.00018875
9.18894	-1.33e-05				9.0479	-0.0002539				9.43634	0.00018122
9.19713	-1.4e-05				9.05609	-0.0001889				9.44511	0.0001737
9.20532	-1.48e-05				9.06428	1.3e-05				9.45388	0.0001514
9.21351	-1.58e-05				9.07247	0.00037436				9.46265	0.00011763
9.2217	-1.68e-05				9.08066	0.00080329				9.47142	0.00010545
9.22989	-1.75e-05				9.08885	0.00095997				9.4802	0.00010479
9.23808	-1.77e-05				9.09704	0.00074291				9.48897	0.00010414
9.24627	-1.78e-05				9.10523	0.00042185				9.49774	5.03e-05
9.25446	-1.77e-05				9.11342	0.00013026				9.50651	4.85e-05
9.26265	-1.76e-05				9.12161	-0.0001228				9.51528	4.67e-05
9.27084	-1.75e-05				9.1298	-0.0002273				9.52406	3.87e-05
9.27903	-1.76e-05				9.13799	-0.0001788				9.53283	1.84e-05
9.28722	-1.76e-05				9.14618	-1.62e-05				9.5416	-1.39e-05
9.29541	-1.74e-05				9.15437	0.00016238				9.55037	5.24e-06
9.30359	-1.73e-05				9.16256	0.00032238				9.55914	1.02e-05
9.31178	-1.71e-05				9.17075	0.00023929				9.56792	1.47e-05
9.31997	-1.71e-05				9.17894	-0.0001041				9.57669	-5.59e-07
9.32816	-1.71e-05				9.18713	-0.0004614				9.58546	-1.58e-05
9.33635	-1.72e-05				9.19532	-0.0007593				9.59423	-2.35e-05
9.34454	-1.69e-05				9.20351	-0.0010068				9.603	-2.84e-05
9.35273	-1.62e-05				9.2117	-0.0011687				9.61178	-2.81e-05
9.36092	-1.52e-05				9.21989	-0.00107				9.62055	-1.81e-05
9.36911	-1.41e-05				9.22808	-0.0008551				9.62932	-2.75e-05
9.3773	-1.31e-05				9.23627	-0.0006928				9.63809	-3.69e-05
9.38549	-1.21e-05				9.24446	-0.0006122				9.64686	-6.04e-05
9.39368	-1.12e-05				9.25265	-0.000532				9.65564	-7.88e-05
9.40187	-1.01e-05				9.26084	-0.0003987				9.66441	-7.35e-05
9.41006	-8.82e-06				9.26903	-0.0001325				9.67318	-6.89e-05
9.41825	-7.48e-06				9.27722	7.09e-05				9.68195	-7.02e-05
9.42644	-6.24e-06				9.28541	0.00012957				9.69072	-7.16e-05
9.43463	-5.1e-06				9.2936	-4.04e-05				9.6995	-7e-05
9.44282	-4.11e-06				9.30179	-0.0001196				9.70827	-8.89e-05
9.45101	-3.16e-06				9.30998	0.00019207				9.71704	-9.37e-05
9.4592	-2.11e-06				9.31817	0.00060571				9.72581	-9.28e-05
9.46739	-1.2e-06				9.32636	0.00098084				9.73458	-9.14e-05
9.47558	-6.17e-07				9.33455	0.00110467				9.74336	-9.38e-05
9.48377	-4.84e-07				9.34274	0.00087955				9.75213	-9.62e-05
9.49196	-8.53e-07				9.35093	0.00090446				9.7609	-7.44e-05
9.50015	-1.56e-06				9.35911	0.00112974				9.76967	-7.27e-05
9.50834	-2.69e-06				9.3673	0.00143164				9.77844	-7.1e-05
9.51653	-4.42e-06				9.37549	0.00177752				9.78722	-7.48e-05
9.52472	-6.48e-06				9.38368	0.00203931				9.79599	-8.93e-05
9.53291	-8.56e-06				9.39187	0.00217775				9.80476	-9.08e-05
9.5411	-1.05e-05				9.40006	0.00211242				9.81353	-8.02e-05
9.54929	-1.2e-05				9.40825	0.00191902				9.8223	-7.82e-05
9.55748	-1.3e-05				9.41644	0.00164667				9.83108	-7.63e-05
9.56567	-1.38e-05				9.42463	0.00149088				9.83985	-0.0001227
9.57386	-1.45e-05				9.43282	0.00162218				9.84862	-0.0001211
9.58205	-1.54e-05				9.44101	0.00183517				9.85739	-0.0001203
9.59024	-1.63e-05				9.4492	0.00201562				9.86616	-0.000147
9.59843	-1.71e-05				9.45739	0.00215924				9.87494	-0.0001507
9.60662	-1.75e-05				9.46558	0.00225205				9.88371	-0.0001609
9.61481	-1.76e-05				9.47377	0.00224548				9.89248	-0.0001592
9.623	-1.78e-05				9.48196	0.00219682				9.90125	-0.0001394
9.63119	-1.79e-05				9.49015	0.00213703				9.91002	-0.0001298
9.63938	-1.78e-05				9.49834	0.00193546				9.9188	-0.000123
9.64757	-1.71e-05				9.50653	0.00170693				9.92757	-0.0001162
9.65576	-1.59e-05				9.51472	0.00149504				9.93634	-0.0001112
9.66395	-1.42e-05				9.52291	0.00128951				9.94511	-0.0001105
9.67214	-1.22e-05				9.5311	0.0010209				9.95388	-0.0001098
9.68033	-9.9e-06				9.53929	0.0008572				9.96266	-0.0001133
9.68851	-7.73e-06				9.54748	0.00078008				9.97143	-0.0001276
9.6967	-5.75e-06				9.55567	0.00072498				9.9802	-0.0001638
9.70489	-4.08e-06				9.56386	0.00068102				9.98897	-0.0002032
9.71308	-2.74e-06				9.57205	0.00067529				9.99774	-0.0002002
9.72127	-1.71e-06				9.58024	0.00079142				10.0065	-0.0001993
9.72946	-1.09e-06				9.58843	0.00099186				10.0153	-0.0001958
9.73765	-7.34e-07				9.59662	0.00120519				10.0241	-0.0001923
9.74584	-5.29e-07				9.60481	0.00139322				10.0328	-0.0001977
9.75403	-9.38e-07				9.613	0.00154953				10.0416	-0.000196
9.76222	-2.1e-06				9.62119	0.0014271				10.0504	-0.0001944
9.77041	-3.51e-06				9.62938	0.00125366				10.0591	-0.0002008
9.7786	-4.93e-06				9.63757	0.00129658				10.0679	-0.0002066
9.78679	-6.38e-06				9.64576	0.0014926				10.0767	-0.0002083
9.79498	-7.93e-06				9.65395	0.00162045				10.0855	-0.000225
9.80317	-9.29e-06				9.66214	0.00161784				10.0942	-0.0002305
9.81136	-1.03e-05				9.67033	0.00133919				10.103	-0.000236
9.81955	-1.11e-05				9.67852	0.00086882				10.1118	-0.0002573
9.82774	-1.18e-05				9.68671	0.00039443				10.1206	-0.0002155
9.83593	-1.23e-05				9.6949	3.38e-05				10.1293	-0.0001891
9.84412	-1.29e-05				9.70309	-0.0001914				10.1381	-0.0001855
9.85231	-1.37e-05				9.71128	-0.0002909				10.1469	-0.000182
9.8605	-1.45e-05				9.71947	-0.0003285				10.1556	-0.0001795
9.86869	-1.56e-05				9.72766	-0.0003477				10.1644	-0.0002091
9.87688	-1.66e-05				9.73584	-0.0003809				10.1732	-0.000215
9.88507	-1.73e-05				9.74403	-0.0004365				10.182	-0.0002221
9.89326	-1.77e-05				9.75222	-0.0002958				10.1907	-0.0002292
9.90145	-1.81e-05				9.76041	-9.87e-05				10.1995	-0.0002366
9.90964	-1.85e-05				9.7686	6.41e-05				10.2083	-0.0002432
9.91783	-1.9e-05				9.77679	7.53e-05				10.217	-0.0002497
9.92602	-1.98e-05				9.78498	-5.75e-05				10.2258	-0.0002509
9.93421	-2.09e-05				9.79317	-0.0001028				10.2346	-0.0002472
9.9424	-2.22e-05				9.80136	-2.09e-05				10.2434	-0.0002353
9.95059	-2.33e-05				9.80955	0.00012088				10.2521	-0.0002309
9.95878	-2.38e-05				9.81774	0.00024374				10.2609	-0.0002286
9.96697	-2.4e-05				9.82593	0.00032642				10.2697	-0.0002262
9.97516	-2.41e-05				9.83412	0.00025489				10.2784	-0.000246
9.98335	-2.43e-05				9.84231	0.00011203				10.2872	-0.0001972
9.99154	-2.46e-05				9.8505	0.00033898				10.296	-0.0001848
9.99973	-2.48e-05				9.85869	0.00083016				10.3048	-0.0001855
10.0079	-2.46e-05				9.86688	0.00127717				10.3135	-0.0001862
10.0161	-2.37e-05				9.87507	0.00160547				10.3223	-0.0002001
10.0243	-2.25e-05				9.88326	0.00163474				10.3311	-0.0001781
10.0325	-2.14e-05				9.89145	0.00188622				10.3399	-0.0001523
10.0407	-2.04e-05				9.89964	0.00224017				10.3486	-0.0001376
10.0489	-2.02e-05				9.90783	0.00255294				10.3574	-0.0001284
10.0571	-2.06e-05				9.91602	0.00271362				10.3662	-0.0001413
10.0652	-2.13e-05				9.92421	0.00270439				10.3749	-0.0001541
10.0734	-2.25e-05				9.9324	0.0026545				10.3837	-0.0001517
10.0816	-2.36e-05				9.94059	0.00261776				10.3925	-0.0001566
10.0898	-2.41e-05				9.94878	0.00254893				10.4013	-0.0001298
10.098	-2.4e-05				9.95697	0.00243163				10.41	-0.0001209
10.1062	-2.32e-05				9.96516	0.0020506				10.4188	-0.0001151
10.1144	-2.18e-05				9.97335	0.00155612				10.4276	-0.0001093
10.1226	-2.02e-05				9.98154	0.00118085				10.4363	-7.56e-05
10.1308	-1.86e-05				9.98973	0.0008892				10.4451	-6.13e-05
10.139	-1.72e-05				9.99792	0.00064171				10.4539	-4.71e-05
10.1471	-1.6e-05				10.0061	0.00072619				10.4627	-2.6e-05
10.1553	-1.5e-05				10.0143	0.00087209				10.4714	-2.12e-05
10.1635	-1.42e-05				10.0225	0.00092817				10.4802	-1.63e-05
10.1717	-1.36e-05				10.0307	0.00075934				10.489	1.75e-06
10.1799	-1.35e-05				10.0389	0.00070749				10.4977	6.35e-06
10.1881	-1.39e-05				10.0471	0.00075581				10.5065	-9.34e-06
10.1963	-1.44e-05				10.0552	0.00081974				10.5153	-2.5e-05
10.2045	-1.47e-05				10.0634	0.00089383				10.5241	-3.07e-05
10.2127	-1.5e-05				10.0716	0.00107642				10.5328	2.28e-05
10.2209	-1.51e-05				10.0798	0.00131113				10.5416	4.14e-05
10.229	-1.49e-05				10.088	0.00150278				10.5504	4.69e-05
10.2372	-1.46e-05				10.0962	0.00163213				10.5592	8.48e-05
10.2454	-1.42e-05				10.1044	0.00173134				10.5679	0.00010592
10.2536	-1.38e-05				10.1126	0.00181373				10.5767	0.00010602
10.2618	-1.34e-05				10.1208	0.00175239				10.5855	0.00010612
10.27	-1.3e-05				10.129	0.00155725				10.5942	0.00010082
10.2782	-1.27e-05				10.1371	0.00132444				10.603	0.00011227
10.2864	-1.29e-05				10.1453	0.00108336				10.6118	0.00014624
10.2946	-1.37e-05				10.1535	0.00075184				10.6206	0.00016933
10.3027	-1.48e-05				10.1617	0.00053597				10.6293	0.00018495
10.3109	-1.6e-05				10.1699	0.00049528				10.6381	0.00019242
10.3191	-1.7e-05				10.1781	0.00047908				10.6469	0.00019766
10.3273	-1.78e-05				10.1863	0.00043434				10.6556	0.00020154
10.3355	-1.84e-05				10.1945	0.00019825				10.6644	0.00020542
10.3437	-1.9e-05				10.2027	5.23e-05				10.6732	0.00019675
10.3519	-1.95e-05				10.2109	4.56e-05				10.682	0.00020593
10.3601	-2e-05				10.219	8.54e-05				10.6907	0.00021857
10.3683	-2.03e-05				10.2272	7.23e-05				10.6995	0.00022593
10.3765	-2.03e-05				10.2354	-2e-05				10.7083	0.00023329
10.3846	-2e-05				10.2436	-7.96e-05				10.717	0.00024233
10.3928	-1.95e-05				10.2518	-0.0001003				10.7258	0.00025358
10.401	-1.88e-05				10.26	-9.87e-05				10.7346	0.00026013
10.4092	-1.78e-05				10.2682	-0.0001098				10.7434	0.00026669
10.4174	-1.68e-05				10.2764	-0.0001458				10.7521	0.00031428
10.4256	-1.59e-05				10.2846	-0.0003098				10.7609	0.00033481
10.4338	-1.5e-05				10.2928	-0.0004045				10.7697	0.00036573
10.442	-1.41e-05				10.3009	-0.0004768				10.7785	0.00037794
10.4502	-1.32e-05				10.3091	-0.0005827				10.7872	0.0003935
10.4584	-1.24e-05				10.3173	-0.0006384				10.796	0.00040235
10.4665	-1.16e-05				10.3255	-0.0004163				10.8048	0.0004043
10.4747	-1.1e-05				10.3337	-2.71e-05				10.8135	0.00040626
10.4829	-1.07e-05				10.3419	0.00035237				10.8223	0.00040132
10.4911	-1.05e-05				10.3501	0.00068459				10.8311	0.00038579
10.4993	-1.03e-05				10.3583	0.00088034				10.8399	0.00040427
10.5075	-1.04e-05				10.3665	0.00098352				10.8486	0.00045387
10.5157	-1.07e-05				10.3746	0.00102998				10.8574	0.00051798
10.5239	-1.11e-05				10.3828	0.00102181				10.8662	0.00054216
10.5321	-1.15e-05				10.391	0.00105396				10.8749	0.00055148
10.5403	-1.17e-05				10.3992	0.00112463				10.8837	0.0005608
10.5484	-1.15e-05				10.4074	0.00117988				10.8925	0.00058708
10.5566	-1.08e-05				10.4156	0.00120631				10.9013	0.0006054
10.5648	-9.67e-06				10.4238	0.00116977				10.91	0.00062371
10.573	-8.34e-06				10.432	0.0009995				10.9188	0.00063218
10.5812	-7.03e-06				10.4402	0.00082771				10.9276	0.00063309
10.5894	-5.84e-06				10.4484	0.0007252				10.9363	0.000634
10.5976	-5.03e-06				10.4565	0.00064386				10.9451	0.00061677
10.6058	-4.57e-06				10.4647	0.00056289				10.9539	0.00062361
10.614	-4.15e-06				10.4729	0.00047299				10.9627	0.00062902
10.6222	-3.72e-06				10.4811	0.0003713				10.9714	0.00063443
10.6303	-3.3e-06				10.4893	0.00025882				10.9802	0.00066322
10.6385	-2.92e-06				10.4975	4.58e-05				10.989	0.00067583
10.6467	-2.63e-06				10.5057	-0.0001744				10.9978	0.00068844
10.6549	-2.81e-06				10.5139	-0.0004097				11.0065	0.00068976
10.6631	-3.45e-06				10.5221	-0.0006822				11.0153	0.00069109
10.6713	-4.12e-06				10.5303	-0.0007351				11.0241	0.00068156
10.6795	-4.34e-06				10.5384	-0.0006901				11.0328	0.00067942
10.6877	-4.3e-06				10.5466	-0.0006444				11.0416	0.00071122
10.6959	-4.28e-06				10.5548	-0.000603				11.0504	0.00072433
10.704	-4.29e-06				10.563	-0.0005669				11.0592	0.00072935
10.7122	-4.35e-06				10.5712	-0.0006402				11.0679	0.00073437
10.7204	-4.4e-06				10.5794	-0.0005655				11.0767	0.00075005
10.7286	-4.47e-06				10.5876	-0.0003956				11.0855	0.00077613
10.7368	-4.6e-06				10.5958	-0.0002688				11.0942	0.000781
10.745	-4.77e-06				10.604	-0.0002082				11.103	0.00079177
10.7532	-4.86e-06				10.6122	-0.0002744				11.1118	0.00080775
10.7614	-4.77e-06				10.6203	-0.0004002				11.1206	0.00080651
10.7696	-4.54e-06				10.6285	-0.000515				11.1293	0.00080527
10.7778	-4.23e-06				10.6367	-0.000612				11.1381	0.00080575
10.7859	-3.91e-06				10.6449	-0.0006944				11.1469	0.00082825
10.7941	-3.65e-06				10.6531	-0.0007871				11.1556	0.00085509
10.8023	-3.5e-06				10.6613	-0.0008989				11.1644	0.00089251
10.8105	-3.46e-06				10.6695	-0.0011159				11.1732	0.00091116
10.8187	-3.2e-06				10.6777	-0.001336				11.182	0.00092166
10.8269	-2.77e-06				10.6859	-0.0014607				11.1907	0.00093216
10.8351	-2.33e-06				10.694	-0.0014791				11.1995	0.00094164
10.8433	-2.04e-06				10.7022	-0.0011796				11.2083	0.00094448
10.8515	-1.99e-06				10.7104	-0.0007674				11.2171	0.00094731
10.8597	-2.39e-06				10.7186	-0.0003826				11.2258	0.00089379
10.8678	-3.04e-06				10.7268	-3.18e-05				11.2346	0.00089863
10.876	-3.7e-06				10.735	-4.42e-05				11.2434	0.00091657
10.8842	-4.37e-06				10.7432	-0.0002055				11.2521	0.0009179
10.8924	-5.17e-06				10.7514	-0.0003744				11.2609	0.00091923
10.9006	-6.08e-06				10.7596	-0.0005791				11.2697	0.00091448
10.9088	-7.09e-06				10.7678	-0.0007792				11.2785	0.00086962
10.917	-8.1e-06				10.7759	-0.0009134				11.2872	0.00088564
10.9252	-8.81e-06				10.7841	-0.0008889				11.296	0.00090361
10.9334	-9.3e-06				10.7923	-0.0007646				11.3048	0.00090908
10.9416	-9.69e-06				10.8005	-0.0005806				11.3135	0.00090965
10.9497	-9.87e-06				10.8087	-0.0003437				11.3223	0.00091022
10.9579	-9.65e-06				10.8169	-0.0001492				11.3311	0.0009161
10.9661	-9.06e-06				10.8251	-2.98e-05				11.3399	0.00092198
10.9743	-8.16e-06				10.8333	-7.93e-05				11.3486	0.0009309
10.9825	-6.89e-06				10.8415	2.08e-05				11.3574	0.00093564
10.9907	-5.5e-06				10.8497	0.00023732				11.3662	0.00093987
10.9989	-4.22e-06				10.8578	0.00044651				11.3749	0.00094915
11.0071	-3.09e-06				10.866	0.00062906				11.3837	0.00095526
11.0153	-2.28e-06				10.8742	0.00059796				11.3925	0.00096015
11.0234	-2.23e-06				10.8824	0.00053928				11.4013	0.00096503
11.0316	-3.18e-06				10.8906	0.00052473				11.41	0.00098664
11.0398	-4.55e-06				10.8988	0.00049535				11.4188	0.00101778
11.048	-5.95e-06				10.907	0.00043471				11.4276	0.00104634
11.0562	-7.3e-06				10.9152	0.00041861				11.4364	0.00105341
11.0644	-8.52e-06				10.9234	0.0004826				11.4451	0.00105686
11.0726	-9.63e-06				10.9316	0.00055134				11.4539	0.00106031
11.0808	-1.07e-05				10.9397	0.00059511				11.4627	0.00103645
11.089	-1.16e-05				10.9479	0.0005299				11.4714	0.00102461
11.0972	-1.25e-05				10.9561	0.00041268				11.4802	0.00103542
11.1053	-1.29e-05				10.9643	0.00021039				11.489	0.00104153
11.1135	-1.26e-05				10.9725	-3.93e-05				11.4978	0.00104764
11.1217	-1.19e-05				10.9807	-0.0001936				11.5065	0.00106866
11.1299	-1.11e-05				10.9889	-8.42e-05				11.5153	0.00107608
11.1381	-1.04e-05				10.9971	2.71e-05				11.5241	0.00108122
11.1463	-9.75e-06				11.0053	2.17e-05				11.5328	0.00107015
11.1545	-9.42e-06				11.0135	-4.31e-05				11.5416	0.00105908
11.1627	-9.31e-06				11.0216	8.36e-05				11.5504	0.00100891
11.1709	-9.22e-06				11.0298	0.00062132				11.5592	0.00101387
11.1791	-9.15e-06				11.038	0.00117012				11.5679	0.00104494
11.1872	-9.17e-06				11.0462	0.00155738				11.5767	0.00105248
11.1954	-9.56e-06				11.0544	0.00171181				11.5855	0.00106002
11.2036	-1.02e-05				11.0626	0.00173744				11.5942	0.00106816
11.2118	-1.12e-05				11.0708	0.00174864				11.603	0.00106562
11.22	-1.24e-05				11.079	0.00175543				11.6118	0.00106309
11.2282	-1.34e-05				11.0872	0.0017526				11.6206	0.00105117
11.2364	-1.39e-05				11.0953	0.00167219				11.6293	0.00105505
11.2446	-1.41e-05				11.1035	0.0014928				11.6381	0.00107361
11.2528	-1.39e-05				11.1117	0.00146348				11.6469	0.00108178
11.261	-1.31e-05				11.1199	0.00144179				11.6557	0.00109316
11.2691	-1.21e-05				11.1281	0.00133489				11.6644	0.00110455
11.2773	-1.11e-05				11.1363	0.00105671				11.6732	0.0011032
11.2855	-1.02e-05				11.1445	0.00074211				11.682	0.00110186
11.2937	-9.3e-06				11.1527	0.00046336				11.6907	0.00109466
11.3019	-8.44e-06				11.1609	0.00019267				11.6995	0.00109789
11.3101	-7.49e-06				11.1691	-8.15e-05				11.7083	0.00110111
11.3183	-6.5e-06				11.1772	-0.0003469				11.7171	0.00107868
11.3265	-5.59e-06				11.1854	-0.0005994				11.7258	0.00103997
11.3347	-4.81e-06				11.1936	-0.0009031				11.7346	0.0010104
11.3429	-4.21e-06				11.2018	-0.0009847				11.7434	0.00103439
11.351	-4.22e-06				11.21	-0.0008659				11.7521	0.00103881
11.3592	-4.93e-06				11.2182	-0.000613				11.7609	0.00103989
11.3674	-6.01e-06				11.2264	-0.0003173				11.7697	0.00104098
11.3756	-7.25e-06				11.2346	0.00012239				11.7785	0.00103056
11.3838	-8.44e-06				11.2428	0.00052237				11.7872	0.00103171
11.392	-9.17e-06				11.251	0.0007938				11.796	0.00105548
11.4002	-9.39e-06				11.2591	0.00087088				11.8048	0.00106095
11.4084	-9.41e-06				11.2673	0.00084238				11.8135	0.00107509
11.4166	-9.44e-06				11.2755	0.00073228				11.8223	0.00109235
11.4247	-9.54e-06				11.2837	0.0005997				11.8311	0.00109296
11.4329	-9.7e-06				11.2919	0.00047202				11.8399	0.00109358
11.4411	-9.68e-06				11.3001	0.00034155				11.8486	0.00108796
11.4493	-9.37e-06				11.3083	0.00023923				11.8574	0.00108748
11.4575	-8.9e-06				11.3165	0.00033317				11.8662	0.00109367
11.4657	-8.48e-06				11.3247	0.00045896				11.875	0.00109477
11.4739	-8.23e-06				11.3329	0.00052837				11.8837	0.00109587
11.4821	-8.23e-06				11.341	0.00049243				11.8925	0.00109898
11.4903	-8.47e-06				11.3492	0.00041038				11.9013	0.00110591
11.4985	-8.86e-06				11.3574	0.00030916				11.91	0.00111072
11.5066	-9.33e-06				11.3656	0.0001878				11.9188	0.00109729
11.5148	-9.98e-06				11.3738	7.7e-05				11.9276	0.00108386
11.523	-1.07e-05				11.382	0.00025173				11.9364	0.00101952
11.5312	-1.12e-05				11.3902	0.00056531				11.9451	0.00101955
11.5394	-1.17e-05				11.3984	0.00091317				11.9539	0.00102957
11.5476	-1.22e-05				11.4066	0.0013927				11.9627	0.00103958
11.5558	-1.26e-05				11.4148	0.00190321				11.9714	0.00105303
11.564	-1.32e-05				11.4229	0.00217856				11.9802	0.00105529
11.5722	-1.41e-05				11.4311	0.00215264				11.989	0.00105755
11.5804	-1.52e-05				11.4393	0.00203156				11.9978	0.00105462
11.5885	-1.62e-05				11.4475	0.00177739				12.0065	0.0010537
11.5967	-1.7e-05				11.4557	0.00142745				12.0153	0.00102644
11.6049	-1.76e-05				11.4639	0.00117513				12.0241	0.0010145
11.6131	-1.79e-05				11.4721	0.00102595				12.0328	0.00102979
11.6213	-1.79e-05				11.4803	0.00115673				12.0416	0.00103802
11.6295	-1.77e-05				11.4885	0.00149759				12.0504	0.00104625
11.6377	-1.74e-05				11.4966	0.00166569				12.0592	0.00104905
11.6459	-1.69e-05				11.5048	0.0015484				12.0679	0.00105186
11.6541	-1.65e-05				11.513	0.0012019				12.0767	0.00103456
11.6623	-1.61e-05				11.5212	0.00084793				12.0855	0.00103711
11.6704	-1.6e-05				11.5294	0.00056383				12.0943	0.00103106
11.6786	-1.66e-05				11.5376	0.00032755				12.103	0.001025
11.6868	-1.78e-05				11.5458	0.00012034				12.1118	0.00101734
11.695	-1.95e-05				11.554	-0.0001241				12.1206	0.00100841
11.7032	-2.12e-05				11.5622	-0.0004273				12.1293	0.0009902
11.7114	-2.24e-05				11.5704	-0.0007878				12.1381	0.00097493
11.7196	-2.3e-05				11.5785	-0.0006573				12.1469	0.00097854
11.7278	-2.31e-05				11.5867	-0.0003574				12.1557	0.00098214
11.736	-2.27e-05				11.5949	-0.0001052				12.1644	0.00095152
11.7442	-2.19e-05				11.6031	6.64e-05				12.1732	0.00095118
11.7523	-2.1e-05				11.6113	9.77e-05				12.182	0.00095084
11.7605	-2.02e-05				11.6195	5.53e-05				12.1907	0.00090276
11.7687	-1.91e-05				11.6277	-1.75e-05				12.1995	0.00090724
11.7769	-1.73e-05				11.6359	-0.00014				12.2083	0.00091039
11.7851	-1.53e-05				11.6441	-0.0002646				12.2171	0.00091355
11.7933	-1.32e-05				11.6523	-0.0002856				12.2258	0.00091273
11.8015	-1.13e-05				11.6604	-0.0002701				12.2346	0.0008902
11.8097	-9.49e-06				11.6686	-0.0002585				12.2434	0.00089431
11.8179	-7.86e-06				11.6768	-0.000464				12.2521	0.00089841
11.826	-6.34e-06				11.685	-0.0006659				12.2609	0.00086071
11.8342	-4.95e-06				11.6932	-0.0007921				12.2697	0.00087236
11.8424	-3.73e-06				11.7014	-0.0009517				12.2785	0.00087673
11.8506	-2.77e-06				11.7096	-0.001176				12.2872	0.0008811
11.8588	-1.92e-06				11.7178	-0.0014178				12.296	0.00088787
11.867	-1.03e-06				11.726	-0.0015848				12.3048	0.00088956
11.8752	-1.42e-07				11.7342	-0.0016534				12.3136	0.00089125
11.8834	6.67e-07				11.7423	-0.0016907				12.3223	0.00087079
11.8916	1.38e-06				11.7505	-0.0017461				12.3311	0.00086741
11.8998	1.97e-06				11.7587	-0.0018272				12.3399	0.00085667
11.9079	2.13e-06				11.7669	-0.0019058				12.3486	0.0008607
11.9161	2.17e-06				11.7751	-0.0020112				12.3574	0.00086472
11.9243	2.42e-06				11.7833	-0.002157				12.3662	0.00086691
11.9325	2.8e-06				11.7915	-0.0022681				12.375	0.00086797
11.9407	3.12e-06				11.7997	-0.002269				12.3837	0.00086903
11.9489	3.3e-06				11.8079	-0.0021992				12.3925	0.00084558
11.9571	3.35e-06				11.8161	-0.0020848				12.4013	0.00083843
11.9653	3.22e-06				11.8242	-0.0019101				12.41	0.00083776
11.9735	2.76e-06				11.8324	-0.0017187				12.4188	0.00081954
11.9817	2.16e-06				11.8406	-0.001531				12.4276	0.00082504
11.9898	1.6e-06				11.8488	-0.0012893				12.4364	0.00081443
11.998	1.02e-06				11.857	-0.001022				12.4451	0.00080381
12.0062	5.94e-07				11.8652	-0.0007499				12.4539	0.00075695
12.0144	4.41e-07				11.8734	-0.0005821				12.4627	0.00075306
12.0226	4.37e-07				11.8816	-0.0005543				12.4714	0.0007472
12.0308	5.07e-07				11.8898	-0.0007513				12.4802	0.00074134
12.039	6.89e-07				11.8979	-0.0009233				12.489	0.00070879
12.0472	1.23e-06				11.9061	-0.0010336				12.4978	0.00070839
12.0554	2.2e-06				11.9143	-0.0011159				12.5065	0.00071214
12.0636	3.37e-06				11.9225	-0.0011004				12.5153	0.0006973
12.0717	4.55e-06				11.9307	-0.0010383				12.5241	0.00068246
12.0799	5.63e-06				11.9389	-0.0009627				12.5329	0.00065042
12.0881	6.57e-06				11.9471	-0.0007533				12.5416	0.00065356
12.0963	7.3e-06				11.9553	-0.0006189				12.5504	0.00065365
12.1045	7.72e-06				11.9635	-0.0006535				12.5592	0.00065374
12.1127	8.11e-06				11.9717	-0.0007727				12.5679	0.00064486
12.1209	8.57e-06				11.9798	-0.0006792				12.5767	0.00063091
12.1291	8.96e-06				11.988	-0.0005425				12.5855	0.00061607
12.1373	9.27e-06				11.9962	-0.0004706				12.5943	0.00059964
12.1455	9.46e-06				12.0044	-0.000511				12.603	0.00060318
12.1536	9.54e-06				12.0126	-0.0007072				12.6118	0.00060716
12.1618	9.56e-06				12.0208	-0.0008982				12.6206	0.00061114
12.17	9.56e-06				12.029	-0.0010689				12.6293	0.00059467
12.1782	9.5e-06				12.0372	-0.0012408				12.6381	0.00058804
12.1864	9.05e-06				12.0454	-0.0014112				12.6469	0.00058602
12.1946	8.02e-06				12.0536	-0.0015647				12.6557	0.000584
12.2028	6.7e-06				12.0617	-0.0017098				12.6644	0.00057888
12.211	5.6e-06				12.0699	-0.0018522				12.6732	0.00058578
12.2192	4.81e-06				12.0781	-0.0018771				12.682	0.00059067
12.2273	4.4e-06				12.0863	-0.0017326				12.6907	0.00059457
12.2355	4.25e-06				12.0945	-0.0015141				12.6995	0.00059846
12.2437	4.16e-06				12.1027	-0.0013139				12.7083	0.00057398
12.2519	4.09e-06				12.1109	-0.0011508				12.7171	0.00055905
12.2601	3.99e-06				12.1191	-0.0010719				12.7258	0.0005165
12.2683	3.79e-06				12.1273	-0.000934				12.7346	0.00052252
12.2765	3.5e-06				12.1355	-0.0007739				12.7434	0.00053938
12.2847	3.17e-06				12.1436	-0.0006321				12.7522	0.00054364
12.2929	2.82e-06				12.1518	-0.0004644				12.7609	0.00054643
12.3011	2.47e-06				12.16	-0.0003158				12.7697	0.00054921
12.3092	2.25e-06				12.1682	-0.0002088				12.7785	0.00051645
12.3174	2.4e-06				12.1764	-0.0002215				12.7872	0.00049292
12.3256	2.73e-06				12.1846	-0.0001044				12.796	0.00051711
12.3338	3.03e-06				12.1928	0.00014008				12.8048	0.00052286
12.342	3.25e-06				12.201	0.00036648				12.8136	0.00052232
12.3502	3.49e-06				12.2092	0.00053827				12.8223	0.00052177
12.3584	3.79e-06				12.2173	0.00056637				12.8311	0.00047281
12.3666	4.11e-06				12.2255	0.00037928				12.8399	0.00046248
12.3748	4.45e-06				12.2337	0.00013968				12.8486	0.00044635
12.383	4.9e-06				12.2419	-4.81e-05				12.8574	0.0004157
12.3911	5.68e-06				12.2501	-0.00015				12.8662	0.00042897
12.3993	6.62e-06				12.2583	-0.0002				12.875	0.00043322
12.4075	7.47e-06				12.2665	-0.0002175				12.8837	0.0004166
12.4157	8.18e-06				12.2747	-0.0002061				12.8925	0.00039997
12.4239	8.39e-06				12.2829	-9.47e-06				12.9013	0.00040203
12.4321	8.14e-06				12.2911	0.00042183				12.91	0.00040409
12.4403	7.52e-06				12.2992	0.00083				12.9188	0.00039322
12.4485	6.59e-06				12.3074	0.0011203				12.9276	0.00038157
12.4567	5.71e-06				12.3156	0.001184				12.9364	0.00038316
12.4649	5e-06				12.3238	0.00099491				12.9451	0.00037499
12.473	4.29e-06				12.332	0.0007328				12.9539	0.00036683
12.4812	3.5e-06				12.3402	0.00046735				12.9627	0.00036202
12.4894	2.72e-06				12.3484	0.00015402				12.9715	0.00035056
12.4976	1.95e-06				12.3566	-0.0001138				12.9802	0.00034985
12.5058	1.15e-06				12.3648	-0.0003221				12.989	0.00034914
12.514	1.86e-07				12.373	-0.0004828				12.9978	0.00034238
12.5222	-7.14e-07				12.3811	-0.0005607				13.0065	0.00035183
12.5304	-1.35e-06				12.3893	-0.0003701				13.0153	0.00036464
12.5386	-1.8e-06				12.3975	-7.92e-05				13.0241	0.00036447
12.5467	-1.82e-06				12.4057	0.00013928				13.0329	0.00036429
12.5549	-1.56e-06				12.4139	0.00026036				13.0416	0.00035568
12.5631	-1.28e-06				12.4221	0.0003564				13.0504	0.00037013
12.5713	-9.73e-07				12.4303	0.00042491				13.0592	0.00037377
12.5795	-4.19e-07				12.4385	0.00045584				13.0679	0.0003774
12.5877	2.75e-07				12.4467	0.00038822				13.0767	0.00035012
12.5959	9.28e-07				12.4549	0.00030343				13.0855	0.00035771
12.6041	1.51e-06				12.463	0.00023093				13.0943	0.00036777
12.6123	1.83e-06				12.4712	0.00011932				13.103	0.00036792
12.6205	1.56e-06				12.4794	-4.66e-05				13.1118	0.00036808
12.6286	5.79e-07				12.4876	-0.000102				13.1206	0.00036099
12.6368	-8.27e-07				12.4958	8.85e-06				13.1293	0.00037816
12.645	-1.93e-06				12.504	0.00027404				13.1381	0.00038736
12.6532	-2.63e-06				12.5122	0.00064697				13.1469	0.00037167
12.6614	-3.18e-06				12.5204	0.00104154				13.1557	0.00035598
12.6696	-3.9e-06				12.5286	0.00139299				13.1644	0.00027152
12.6778	-4.95e-06				12.5368	0.00168956				13.1732	0.00024226
12.686	-6.39e-06				12.5449	0.00153596				13.182	0.00023576
12.6942	-7.97e-06				12.5531	0.0011849				13.1908	0.00022926
12.7024	-9.37e-06				12.5613	0.00110941				13.1995	0.00023278
12.7105	-1.04e-05				12.5695	0.0011554				13.2083	0.00022971
12.7187	-1.11e-05				12.5777	0.00120293				13.2171	0.00022664
12.7269	-1.15e-05				12.5859	0.00121424				13.2258	0.00021182
12.7351	-1.15e-05				12.5941	0.00117812				13.2346	0.00010941
12.7433	-1.1e-05				12.6023	0.00106359				13.2434	8.41e-05
12.7515	-1.04e-05				12.6105	0.00078005				13.2522	0.00010618
12.7597	-9.84e-06				12.6186	0.00058894				13.2609	0.00011111
12.7679	-9.5e-06				12.6268	0.00079774				13.2697	0.00011264
12.7761	-9.45e-06				12.635	0.00120876				13.2785	0.00011417
12.7843	-9.63e-06				12.6432	0.00158308				13.2872	0.0001123
12.7924	-9.81e-06				12.6514	0.00187422				13.296	6.66e-05
12.8006	-9.78e-06				12.6596	0.00211674				13.3048	4.86e-05
12.8088	-9.44e-06				12.6678	0.00216682				13.3136	5.35e-05
12.817	-8.82e-06				12.676	0.00185291				13.3223	5.72e-05
12.8252	-8.1e-06				12.6842	0.00159861				13.3311	6.09e-05
12.8334	-7.39e-06				12.6924	0.00144623				13.3399	3.29e-05
12.8416	-6.72e-06				12.7005	0.00127276				13.3486	1.45e-05
12.8498	-6.1e-06				12.7087	0.00105518				13.3574	4.17e-05
12.858	-5.6e-06				12.7169	0.00092343				13.3662	5.06e-05
12.8662	-5.38e-06				12.7251	0.00104844				13.375	5.95e-05
12.8743	-5.41e-06				12.7333	0.00125948				13.3837	7.88e-05
12.8825	-5.29e-06				12.7415	0.0014151				13.3925	8.85e-05
12.8907	-5.02e-06				12.7497	0.00149839				13.4013	8.96e-05
12.8989	-4.47e-06				12.7579	0.00134866				13.4101	9.07e-05
12.9071	-3.29e-06				12.7661	0.00113149				13.4188	0.00011371
12.9153	-1.69e-06				12.7743	0.00091475				13.4276	0.00011182
12.9235	-3.88e-08				12.7824	0.00068858				13.4364	0.00010992
12.9317	1.44e-06				12.7906	0.00055155				13.4451	9.9e-05
12.9399	2.64e-06				12.7988	0.00066584				13.4539	9.58e-05
12.948	3.62e-06				12.807	0.00091932				13.4627	8.77e-05
12.9562	4.28e-06				12.8152	0.0011743				13.4715	7.96e-05
12.9644	4.72e-06				12.8234	0.00140301				13.4802	5.25e-05
12.9726	5.1e-06				12.8316	0.00138638				13.489	3.92e-05
12.9808	5.43e-06				12.8398	0.00132039				13.4978	4.95e-05
12.989	5.7e-06				12.848	0.00156781				13.5065	5.59e-05
12.9972	5.67e-06				12.8562	0.00196364				13.5153	6.09e-05
13.0054	5.27e-06				12.8643	0.0023464				13.5241	6.24e-05
13.0136	5.04e-06				12.8725	0.00269607				13.5329	6.39e-05
13.0218	5.08e-06				12.8807	0.00284372				13.5416	3.26e-05
13.0299	5.24e-06				12.8889	0.00278924				13.5504	-1.75e-05
13.0381	5.43e-06				12.8971	0.00256215				13.5592	-2.77e-05
13.0463	5.6e-06				12.9053	0.00234089				13.5679	2.77e-06
13.0545	5.7e-06				12.9135	0.00226112				13.5767	3.68e-06
13.0627	5.45e-06				12.9217	0.00227712				13.5855	4.59e-06
13.0709	4.95e-06				12.9299	0.00216992				13.5943	-1.2e-05
13.0791	4.49e-06				12.9381	0.00187436				13.603	-7.48e-05
13.0873	4.13e-06				12.9462	0.00147364				13.6118	-8.38e-05
13.0955	3.87e-06				12.9544	0.00123089				13.6206	-8.07e-05
13.1037	4.02e-06				12.9626	0.00105905				13.6294	-7.58e-05
13.1118	4.43e-06				12.9708	0.00088502				13.6381	-7.29e-05
13.12	4.8e-06				12.979	0.00059424				13.6469	-6.99e-05
13.1282	5.08e-06				12.9872	0.00032914				13.6557	-8.46e-05
13.1364	5.11e-06				12.9954	0.00017764				13.6644	-0.0001058
13.1446	4.84e-06				13.0036	0.00018659				13.6732	-0.0001248
13.1528	4.63e-06				13.0118	0.00021653				13.682	-0.0001323
13.161	4.6e-06				13.0199	0.00020654				13.6908	-0.0001259
13.1692	4.6e-06				13.0281	0.00022587				13.6995	-0.0001141
13.1774	4.59e-06				13.0363	0.00025839				13.7083	-0.0001097
13.1856	4.54e-06				13.0445	0.00028678				13.7171	-0.0001211
13.1937	4.31e-06				13.0527	0.0002416				13.7258	-0.0001325
13.2019	3.81e-06				13.0609	0.0001692				13.7346	-0.0001457
13.2101	3.11e-06				13.0691	9.96e-05				13.7434	-0.0001407
13.2183	2.38e-06				13.0773	0.00012755				13.7522	-0.0001412
13.2265	1.63e-06				13.0855	0.00019904				13.7609	-0.0001417
13.2347	7.45e-07				13.0937	0.00020157				13.7697	-0.0002078
13.2429	-4.94e-07				13.1018	0.0001105				13.7785	-0.0002155
13.2511	-1.84e-06				13.11	3.64e-05				13.7872	-0.000251
13.2593	-2.94e-06				13.1182	7.42e-05				13.796	-0.0002554
13.2675	-3.82e-06				13.1264	0.00015438				13.8048	-0.0002566
13.2756	-4.53e-06				13.1346	0.00019892				13.8136	-0.0002579
13.2838	-4.84e-06				13.1428	0.00019418				13.8223	-0.0002739
13.292	-4.58e-06				13.151	0.00012572				13.8311	-0.0002349
13.3002	-3.69e-06				13.1592	0.00020013				13.8399	-0.0002283
13.3084	-2.55e-06				13.1674	0.00043827				13.8487	-0.0002251
13.3166	-1.47e-06				13.1756	0.00068984				13.8574	-0.0002219
13.3248	-6.22e-07				13.1837	0.00090676				13.8662	-0.0002389
13.333	-1.22e-07				13.1919	0.00088749				13.875	-0.0002503
13.3412	-5.01e-08				13.2001	0.00080922				13.8837	-0.0002599
13.3493	-2.61e-07				13.2083	0.00072772				13.8925	-0.0002481
13.3575	-5.49e-07				13.2165	0.00062445				13.9013	-0.0002479
13.3657	-7.06e-07				13.2247	0.00049231				13.9101	-0.0002477
13.3739	-5.95e-07				13.2329	0.00032995				13.9188	-0.0002609
13.3821	-3.69e-07				13.2411	0.00010915				13.9276	-0.0002836
13.3903	-1.75e-07				13.2493	-0.0001121				13.9364	-0.0002914
13.3985	-6.66e-08				13.2575	-0.0003121				13.9451	-0.0003192
13.4067	-4.16e-07				13.2656	-0.0004945				13.9539	-0.0003193
13.4149	-1.59e-06				13.2738	-0.0005689				13.9627	-0.0003183
13.4231	-3.27e-06				13.282	-0.0005649				13.9715	-0.0003172
13.4312	-5.21e-06				13.2902	-0.000541				13.9802	-0.0003471
13.4394	-7.25e-06				13.2984	-0.0005353				13.989	-0.0003742
13.4476	-8.69e-06				13.3066	-0.0005561				13.9978	-0.0003856
13.4558	-9.2e-06				13.3148	-0.0003844				14.0065	-0.0003784
13.464	-9e-06				13.323	-0.000159				14.0153	-0.0003758
13.4722	-8.6e-06				13.3312	3.03e-05				14.0241	-0.0003731
13.4804	-8.29e-06				13.3393	0.00014028				14.0329	-0.0003765
13.4886	-8.16e-06				13.3475	0.00019549				14.0416	-0.0004114
13.4968	-8.13e-06				13.3557	0.00021548				14.0504	-0.0004704
13.505	-8.12e-06				13.3639	0.00026984				14.0592	-0.0004785
13.5131	-8.26e-06				13.3721	0.00057858				14.068	-0.0004848
13.5213	-8.27e-06				13.3803	0.0008401				14.0767	-0.0004912
13.5295	-7.97e-06				13.3885	0.00091249				14.0855	-0.0004817
13.5377	-7.19e-06				13.3967	0.00090727				14.0943	-0.0004478
13.5459	-6.07e-06				13.4049	0.00086966				14.103	-0.0004504
13.5541	-4.93e-06				13.4131	0.00077812				14.1118	-0.0004529
13.5623	-3.87e-06				13.4212	0.00076017				14.1206	-0.000466
13.5705	-2.91e-06				13.4294	0.00092002				14.1294	-0.0004799
13.5787	-2.39e-06				13.4376	0.00108777				14.1381	-0.0004806
13.5869	-2.33e-06				13.4458	0.00119056				14.1469	-0.0004813
13.595	-2.11e-06				13.454	0.00119264				14.1557	-0.0004873
13.6032	-1.41e-06				13.4622	0.00108995				14.1644	-0.0004889
13.6114	-4.44e-07				13.4704	0.00098861				14.1732	-0.0004905
13.6196	6.13e-07				13.4786	0.00091164				14.182	-0.0005029
13.6278	1.69e-06				13.4868	0.00081314				14.1908	-0.0005219
13.636	2.72e-06				13.495	0.00067969				14.1995	-0.0005081
13.6442	3.65e-06				13.5031	0.00058763				14.2083	-0.0005019
13.6524	4.17e-06				13.5113	0.00067825				14.2171	-0.0005007
13.6606	4.19e-06				13.5195	0.00089493				14.2258	-0.0004996
13.6687	3.78e-06				13.5277	0.00114449				14.2346	-0.0005006
13.6769	2.69e-06				13.5359	0.00135323				14.2434	-0.0005254
13.6851	1.39e-06				13.5441	0.00150337				14.2522	-0.0005354
13.6933	7.24e-07				13.5523	0.00152854				14.2609	-0.0005353
13.7015	7.5e-07				13.5605	0.00142054				14.2697	-0.0005747
13.7097	1.18e-06				13.5687	0.00150777				14.2785	-0.0005763
13.7179	1.76e-06				13.5769	0.00169882				14.2873	-0.0005804
13.7261	2.42e-06				13.585	0.00183705				14.296	-0.0005606
13.7343	3.17e-06				13.5932	0.00189994				14.3048	-0.0005577
13.7425	4.12e-06				13.6014	0.00194675				14.3136	-0.0005547
13.7506	5.22e-06				13.6096	0.00199617				14.3223	-0.000576
13.7588	6.29e-06				13.6178	0.00204636				14.3311	-0.0005922
13.767	7.28e-06				13.626	0.00219424				14.3399	-0.0005818
13.7752	8.19e-06				13.6342	0.00237166				14.3487	-0.0005777
13.7834	9.02e-06				13.6424	0.00253596				14.3574	-0.0005736
13.7916	9.79e-06				13.6506	0.0026613				14.3662	-0.0005529
13.7998	1.05e-05				13.6588	0.00273993				14.375	-0.0005522
13.808	1.09e-05				13.6669	0.00262454				14.3837	-0.0005516
13.8162	1.09e-05				13.6751	0.00255768				14.3925	-0.0005626
13.8244	1.05e-05				13.6833	0.00273893				14.4013	-0.0005664
13.8325	9.6e-06				13.6915	0.00299483				14.4101	-0.0005399
13.8407	8.54e-06				13.6997	0.00320958				14.4188	-0.0005281
13.8489	7.55e-06				13.7079	0.00337316				14.4276	-0.0005288
13.8571	7.21e-06				13.7161	0.00333299				14.4364	-0.0005295
13.8653	7.79e-06				13.7243	0.00330274				14.4451	-0.000539
13.8735	9.19e-06				13.7325	0.00346059				14.4539	-0.0005486
13.8817	1.12e-05				13.7406	0.00363704				14.4627	-0.0005505
13.8899	1.35e-05				13.7488	0.00375607				14.4715	-0.0005456
13.8981	1.55e-05				13.757	0.00381969				14.4802	-0.0005408
13.9063	1.75e-05				13.7652	0.00367444				14.489	-0.0005259
13.9144	1.93e-05				13.7734	0.00344753				14.4978	-0.000524
13.9226	2.1e-05				13.7816	0.00321598				14.5066	-0.0005222
13.9308	2.24e-05				13.7898	0.00295257				14.5153	-0.0005253
13.939	2.36e-05				13.798	0.0026326				14.5241	-0.0005687
13.9472	2.45e-05				13.8062	0.00282099				14.5329	-0.0005729
13.9554	2.54e-05				13.8144	0.00316455				14.5416	-0.0005713
13.9636	2.61e-05				13.8225	0.00343136				14.5504	-0.0005697
13.9718	2.72e-05				13.8307	0.00347961				14.5592	-0.0005725
13.98	2.87e-05				13.8389	0.00340706				14.568	-0.0005556
13.9882	3.03e-05				13.8471	0.00328174				14.5767	-0.0005506
13.9963	3.17e-05				13.8553	0.00310852				14.5855	-0.0005455
14.0045	3.27e-05				13.8635	0.0028401				14.5943	-0.0005427
14.0127	3.33e-05				13.8717	0.0026131				14.603	-0.0005399
14.0209	3.36e-05				13.8799	0.00267225				14.6118	-0.0005507
14.0291	3.39e-05				13.8881	0.00285308				14.6206	-0.0005579
14.0373	3.44e-05				13.8963	0.00299806				14.6294	-0.0005545
14.0455	3.53e-05				13.9044	0.00308578				14.6381	-0.0005511
14.0537	3.63e-05				13.9126	0.00303681				14.6469	-0.0005501
14.0619	3.76e-05				13.9208	0.00292574				14.6557	-0.0005492
14.07	3.94e-05				13.929	0.00279878				14.6644	-0.0005879
14.0782	4.19e-05				13.9372	0.00265803				14.6732	-0.0006008
14.0864	4.51e-05				13.9454	0.00245721				14.682	-0.000564
14.0946	4.82e-05				13.9536	0.00226455				14.6908	-0.0005271
14.1028	5.12e-05				13.9618	0.0021644				14.6995	-0.0005222
14.111	5.4e-05				13.97	0.00212624				14.7083	-0.000526
14.1192	5.66e-05				13.9782	0.00212725				14.7171	-0.0005299
14.1274	5.92e-05				13.9863	0.00225504				14.7259	-0.0005325
14.1356	6.16e-05				13.9945	0.0025252				14.7346	-0.0005322
14.1438	6.37e-05				14.0027	0.00279485				14.7434	-0.0005126
14.1519	6.5e-05				14.0109	0.00301265				14.7522	-0.000471
14.1601	6.56e-05				14.0191	0.00325738				14.7609	-0.0004756
14.1683	6.56e-05				14.0273	0.00349891				14.7697	-0.0004801
14.1765	6.56e-05				14.0355	0.00371399				14.7785	-0.000497
14.1847	6.57e-05				14.0437	0.00388435				14.7873	-0.0004967
14.1929	6.59e-05				14.0519	0.004144				14.796	-0.0004984
14.2011	6.6e-05				14.0601	0.00447836				14.8048	-0.0005001
14.2093	6.61e-05				14.0682	0.00483049				14.8136	-0.0005062
14.2175	6.58e-05				14.0764	0.00515557				14.8223	-0.0005314
14.2257	6.54e-05				14.0846	0.00544247				14.8311	-0.0005187
14.2338	6.48e-05				14.0928	0.00582555				14.8399	-0.0005128
14.242	6.41e-05				14.101	0.00618035				14.8487	-0.0005118
14.2502	6.33e-05				14.1092	0.00644035				14.8574	-0.0005109
14.2584	6.26e-05				14.1174	0.0064351				14.8662	-0.0005151
14.2666	6.21e-05				14.1256	0.00658827				14.875	-0.0005116
14.2748	6.17e-05				14.1338	0.00730202				14.8837	-0.000508
14.283	6.13e-05				14.1419	0.00816814				14.8925	-0.0005082
14.2912	6.08e-05				14.1501	0.0089378				14.9013	-0.0005048
14.2994	6.01e-05				14.1583	0.00959733				14.9101	-0.0005013
14.3076	5.94e-05				14.1665	0.00978741				14.9188	-0.0004988
14.3157	5.88e-05				14.1747	0.00976538				14.9276	-0.0005195
14.3239	5.84e-05				14.1829	0.00949708				14.9364	-0.0005213
14.3321	5.81e-05				14.1911	0.00908815				14.9452	-0.0005231
14.3403	5.77e-05				14.1993	0.00875547				14.9539	-0.0005395
14.3485	5.72e-05				14.2075	0.00855009				14.9627	-0.0005326
14.3567	5.65e-05				14.2157	0.00847788				14.9715	-0.0005275
14.3649	5.6e-05				14.2238	0.00845844				14.9802	-0.000526
14.3731	5.57e-05				14.232	0.00838859				14.989	-0.0005245
14.3813	5.55e-05				14.2402	0.00824488				14.9978	-0.000552
14.3895	5.54e-05				14.2484	0.0080433				15.0066	-0.0005399
14.3976	5.56e-05				14.2566	0.00793519				15.0153	-0.0005303
14.4058	5.62e-05				14.2648	0.00797069				15.0241	-0.0005152
14.414	5.73e-05				14.273	0.00802362				15.0329	-0.0005152
14.4222	5.85e-05				14.2812	0.00804623				15.0416	-0.0005153
14.4304	5.97e-05				14.2894	0.00800166				15.0504	-0.0005201
14.4386	6.09e-05				14.2976	0.00774833				15.0592	-0.000504
14.4468	6.19e-05				14.3057	0.00755371				15.068	-0.0004744
14.455	6.29e-05				14.3139	0.00763776				15.0767	-0.00047
14.4632	6.37e-05				14.3221	0.00789949				15.0855	-0.0004672
14.4713	6.42e-05				14.3303	0.00808447				15.0943	-0.0004643
14.4795	6.47e-05				14.3385	0.00812146				15.103	-0.0004616
14.4877	6.55e-05				14.3467	0.00823549				15.1118	-0.0004589
14.4959	6.63e-05				14.3549	0.00824365				15.1206	-0.0004618
14.5041	6.71e-05				14.3631	0.00804815				15.1294	-0.0004856
14.5123	6.79e-05				14.3713	0.0076814				15.1381	-0.0004644
14.5205	6.84e-05				14.3795	0.00762371				15.1469	-0.0004331
14.5287	6.86e-05				14.3876	0.00785137				15.1557	-0.0004302
14.5369	6.82e-05				14.3958	0.00795473				15.1645	-0.0004274
14.5451	6.72e-05				14.404	0.00781786				15.1732	-0.0004312
14.5532	6.56e-05				14.4122	0.00776478				15.182	-0.0004657
14.5614	6.36e-05				14.4204	0.00792217				15.1908	-0.0004544
14.5696	6.19e-05				14.4286	0.00818304				15.1995	-0.0004474
14.5778	6.03e-05				14.4368	0.00835356				15.2083	-0.0004504
14.586	5.9e-05				14.445	0.00838146				15.2171	-0.0004534
14.5942	5.83e-05				14.4532	0.00843028				15.2259	-0.0004687
14.6024	5.79e-05				14.4614	0.00857663				15.2346	-0.000469
14.6106	5.78e-05				14.4695	0.00880955				15.2434	-0.0004697
14.6188	5.81e-05				14.4777	0.00908065				15.2522	-0.0004919
14.627	5.87e-05				14.4859	0.0093327				15.2609	-0.0005033
14.6351	5.92e-05				14.4941	0.00955144				15.2697	-0.0005032
14.6433	5.96e-05				14.5023	0.00971455				15.2785	-0.000503
14.6515	5.97e-05				14.5105	0.00979723				15.2873	-0.0005124
14.6597	5.94e-05				14.5187	0.00977542				15.296	-0.0004888
14.6679	5.91e-05				14.5269	0.00964846				15.3048	-0.0004623
14.6761	5.89e-05				14.5351	0.00932831				15.3136	-0.0004528
14.6843	5.88e-05				14.5432	0.0090509				15.3223	-0.0004433
14.6925	5.89e-05				14.5514	0.00885662				15.3311	-0.0004433
14.7007	5.92e-05				14.5596	0.00871441				15.3399	-0.0004432
14.7089	5.97e-05				14.5678	0.00865452				15.3487	-0.0004494
14.717	5.98e-05				14.576	0.0086211				15.3574	-0.0004567
14.7252	5.93e-05				14.5842	0.0085863				15.3662	-0.0004753
14.7334	5.8e-05				14.5924	0.00857165				15.375	-0.0004868
14.7416	5.62e-05				14.6006	0.00856741				15.3838	-0.0004839
14.7498	5.48e-05				14.6088	0.0085267				15.3925	-0.0004809
14.758	5.37e-05				14.617	0.00843652				15.4013	-0.0004806
14.7662	5.28e-05				14.6251	0.00830192				15.4101	-0.0004962
14.7744	5.25e-05				14.6333	0.00813208				15.4188	-0.000552
14.7826	5.27e-05				14.6415	0.0079365				15.4276	-0.0005635
14.7908	5.33e-05				14.6497	0.00771914				15.4364	-0.0005762
14.7989	5.41e-05				14.6579	0.00744455				15.4452	-0.0006149
14.8071	5.48e-05				14.6661	0.00724154				15.4539	-0.000617
14.8153	5.54e-05				14.6743	0.00752982				15.4627	-0.0006094
14.8235	5.56e-05				14.6825	0.00808884				15.4715	-0.0006082
14.8317	5.54e-05				14.6907	0.00863325				15.4802	-0.0006071
14.8399	5.5e-05				14.6989	0.00911167				15.489	-0.0006124
14.8481	5.47e-05				14.707	0.00943875				15.4978	-0.0006565
14.8563	5.45e-05				14.7152	0.00972793				15.5066	-0.0006447
14.8645	5.43e-05				14.7234	0.0100154				15.5153	-0.0006389
14.8726	5.4e-05				14.7316	0.0102859				15.5241	-0.0006384
14.8808	5.35e-05				14.7398	0.0104711				15.5329	-0.0006379
14.889	5.28e-05				14.748	0.0105511				15.5416	-0.000649
14.8972	5.19e-05				14.7562	0.0103824				15.5504	-0.0006472
14.9054	5.14e-05				14.7644	0.0101841				15.5592	-0.0006454
14.9136	5.14e-05				14.7726	0.0101512				15.568	-0.0007031
14.9218	5.17e-05				14.7808	0.010216				15.5767	-0.0007322
14.93	5.2e-05				14.7889	0.0102581				15.5855	-0.0007282
14.9382	5.21e-05				14.7971	0.0102484				15.5943	-0.0007602
14.9464	5.19e-05				14.8053	0.00999339				15.6031	-0.0007785
14.9545	5.1e-05				14.8135	0.00964964				15.6118	-0.0007745
14.9627	4.96e-05				14.8217	0.00937711				15.6206	-0.0008094
14.9709	4.78e-05				14.8299	0.00924615				15.6294	-0.0008159
14.9791	4.58e-05				14.8381	0.00921312				15.6381	-0.0007593
14.9873	4.41e-05				14.8463	0.00920236				15.6469	-0.0007617
14.9955	4.31e-05				14.8545	0.00919319				15.6557	-0.0007641
15.0037	4.28e-05				14.8626	0.00924343				15.6645	-0.0007746
15.0119	4.28e-05				14.8708	0.00928617				15.6732	-0.0007771
15.0201	4.27e-05				14.879	0.0092874				15.682	-0.0007601
15.0283	4.26e-05				14.8872	0.00920035				15.6908	-0.0007464
15.0364	4.23e-05				14.8954	0.00903953				15.6995	-0.0007444
15.0446	4.16e-05				14.9036	0.00882216				15.7083	-0.0007424
15.0528	4.05e-05				14.9118	0.0085081				15.7171	-0.0007495
15.061	3.93e-05				14.92	0.00824273				15.7259	-0.0007667
15.0692	3.81e-05				14.9282	0.00803609				15.7346	-0.000764
15.0774	3.72e-05				14.9364	0.00786332				15.7434	-0.0007613
15.0856	3.69e-05				14.9445	0.00775777				15.7522	-0.000769
15.0938	3.69e-05				14.9527	0.00789054				15.7609	-0.0007386
15.102	3.7e-05				14.9609	0.00812275				15.7697	-0.0007297
15.1102	3.71e-05				14.9691	0.0083714				15.7785	-0.0007209
15.1183	3.71e-05				14.9773	0.0085871				15.7873	-0.0007146
15.1265	3.7e-05				14.9855	0.00875307				15.796	-0.0006959
15.1347	3.67e-05				14.9937	0.00883758				15.8048	-0.0006771
15.1429	3.64e-05				15.0019	0.00894474				15.8136	-0.0006055
15.1511	3.61e-05				15.0101	0.00907136				15.8224	-0.0005941
15.1593	3.56e-05				15.0183	0.00915723				15.8311	-0.0006004
15.1675	3.48e-05				15.0264	0.00918957				15.8399	-0.0006067
15.1757	3.4e-05				15.0346	0.009133				15.8487	-0.0006237
15.1839	3.33e-05				15.0428	0.00900266				15.8574	-0.0005967
15.192	3.29e-05				15.051	0.00867258				15.8662	-0.00059
15.2002	3.28e-05				15.0592	0.00843503				15.875	-0.0005887
15.2084	3.27e-05				15.0674	0.00877026				15.8838	-0.0005874
15.2166	3.27e-05				15.0756	0.00937078				15.8925	-0.000584
15.2248	3.27e-05				15.0838	0.00987885				15.9013	-0.0005679
15.233	3.3e-05				15.092	0.0102319				15.9101	-0.0005275
15.2412	3.35e-05				15.1002	0.010152				15.9188	-0.0005184
15.2494	3.45e-05				15.1083	0.00973844				15.9276	-0.0005093
15.2576	3.56e-05				15.1165	0.00938952				15.9364	-0.0004813
15.2658	3.66e-05				15.1247	0.00912538				15.9452	-0.0004749
15.2739	3.73e-05				15.1329	0.00883736				15.9539	-0.00046
15.2821	3.71e-05				15.1411	0.00850192				15.9627	-0.0004431
15.2903	3.59e-05				15.1493	0.00828118				15.9715	-0.0004261
15.2985	3.43e-05				15.1575	0.00817076				15.9802	-0.0004173
15.3067	3.28e-05				15.1657	0.00808634				15.989	-0.0003998
15.3149	3.18e-05				15.1739	0.008005				15.9978	-0.0003823
15.3231	3.16e-05				15.1821	0.00791783				16.0066	-0.000357
15.3313	3.18e-05				15.1902	0.00802658				16.0153	-0.0003188
15.3395	3.21e-05				15.1984	0.00816983				16.0241	-0.0002974
15.3477	3.22e-05				15.2066	0.00825231				16.0329	-0.0002813
15.3558	3.2e-05				15.2148	0.00821738				16.0417	-0.0002724
15.364	3.16e-05				15.223	0.00826407				16.0504	-0.0002655
15.3722	3.12e-05				15.2312	0.00833275				16.0592	-0.0002261
15.3804	3.11e-05				15.2394	0.00836502				16.068	-0.0002133
15.3886	3.14e-05				15.2476	0.00831366				16.0767	-0.0002005
15.3968	3.23e-05				15.2558	0.00829203				16.0855	-0.0001691
15.405	3.34e-05				15.2639	0.008376				16.0943	-0.0001339
15.4132	3.44e-05				15.2721	0.00840535				16.1031	-0.0001118
15.4214	3.52e-05				15.2803	0.00831877				16.1118	-0.0001081
15.4296	3.54e-05				15.2885	0.00804385				16.1206	-0.0001043
15.4377	3.48e-05				15.2967	0.00783449				16.1294	-0.0001016
15.4459	3.39e-05				15.3049	0.00770104				16.1381	-6.6e-05
15.4541	3.33e-05				15.3131	0.00758649				16.1469	-4.16e-05
15.4623	3.31e-05				15.3213	0.00746875				16.1557	-3.07e-05
15.4705	3.32e-05				15.3295	0.00734183				16.1645	-2.58e-05
15.4787	3.34e-05				15.3377	0.0072366				16.1732	-2.09e-05
15.4869	3.38e-05				15.3458	0.00712879				16.182	2.29e-05
15.4951	3.45e-05				15.354	0.00700459				16.1908	4.9e-05
15.5033	3.54e-05				15.3622	0.00696099				16.1995	5.81e-05
15.5115	3.63e-05				15.3704	0.00698977				16.2083	6.72e-05
15.5196	3.72e-05				15.3786	0.00694641				16.2171	7.95e-05
15.5278	3.78e-05				15.3868	0.00678732				16.2259	0.00010753
15.536	3.79e-05				15.395	0.00661895				16.2346	0.0001524
15.5442	3.74e-05				15.4032	0.00647219				16.2434	0.00016039
15.5524	3.66e-05				15.4114	0.006302				16.2522	0.00016311
15.5606	3.56e-05				15.4196	0.0060941				16.261	0.00016584
15.5688	3.47e-05				15.4277	0.00588127				16.2697	0.00020288
15.577	3.43e-05				15.4359	0.00577144				16.2785	0.00020977
15.5852	3.4e-05				15.4441	0.0058601				16.2873	0.00021869
15.5933	3.4e-05				15.4523	0.00637462				16.296	0.00028558
15.6015	3.42e-05				15.4605	0.00699773				16.3048	0.00031117
15.6097	3.45e-05				15.4687	0.00742842				16.3136	0.00032429
15.6179	3.48e-05				15.4769	0.00762479				16.3224	0.00033742
15.6261	3.51e-05				15.4851	0.00755879				16.3311	0.00034314
15.6343	3.55e-05				15.4933	0.00756428				16.3399	0.00034639
15.6425	3.6e-05				15.5015	0.00765721				16.3487	0.00034964
15.6507	3.66e-05				15.5096	0.00776505				16.3574	0.0003908
15.6589	3.74e-05				15.5178	0.00778629				16.3662	0.00040299
15.6671	3.87e-05				15.526	0.00769069				16.375	0.00041518
15.6752	4.03e-05				15.5342	0.00740886				16.3838	0.0004219
15.6834	4.19e-05				15.5424	0.0071937				16.3925	0.00044553
15.6916	4.34e-05				15.5506	0.00724294				16.4013	0.00046579
15.6998	4.47e-05				15.5588	0.007524				16.4101	0.00047115
15.708	4.62e-05				15.567	0.00783909				16.4188	0.00047847
15.7162	4.78e-05				15.5752	0.00812097				16.4276	0.00051581
15.7244	4.94e-05				15.5834	0.00826616				16.4364	0.00054284
15.7326	5.09e-05				15.5915	0.0082428				16.4452	0.00055758
15.7408	5.22e-05				15.5997	0.00799458				16.4539	0.00057232
15.749	5.32e-05				15.6079	0.00795706				16.4627	0.00058716
15.7571	5.37e-05				15.6161	0.0080217				16.4715	0.00059029
15.7653	5.41e-05				15.6243	0.00807009				16.4803	0.00059342
15.7735	5.51e-05				15.6325	0.00808024				16.489	0.00060131
15.7817	5.68e-05				15.6407	0.00780857				16.4978	0.00062425
15.7899	5.89e-05				15.6489	0.00739864				16.5066	0.00063243
15.7981	6.1e-05				15.6571	0.00704616				16.5153	0.00064893
15.8063	6.28e-05				15.6652	0.00684219				16.5241	0.00066506
15.8145	6.42e-05				15.6734	0.00675864				16.5329	0.00067521
15.8227	6.52e-05				15.6816	0.00668062				16.5417	0.0006766
15.8309	6.56e-05				15.6898	0.00657157				16.5504	0.00067799
15.839	6.56e-05				15.698	0.00668424				16.5592	0.00067063
15.8472	6.55e-05				15.7062	0.00687955				16.568	0.00068422
15.8554	6.58e-05				15.7144	0.00703788				16.5767	0.00068246
15.8636	6.66e-05				15.7226	0.00715303				16.5855	0.00068071
15.8718	6.82e-05				15.7308	0.00714504				16.5943	0.00066687
15.88	7.04e-05				15.739	0.00716415				16.6031	0.00066187
15.8882	7.29e-05				15.7471	0.00729805				16.6118	0.00067809
15.8964	7.55e-05				15.7553	0.0073981				16.6206	0.00068358
15.9046	7.78e-05				15.7635	0.00740745				16.6294	0.00066782
15.9128	7.99e-05				15.7717	0.00724162				16.6381	0.00065206
15.9209	8.19e-05				15.7799	0.00704964				16.6469	0.0006567
15.9291	8.33e-05				15.7881	0.00690324				16.6557	0.00068902
15.9373	8.42e-05				15.7963	0.00683861				16.6645	0.00069254
15.9455	8.49e-05				15.8045	0.00685364				16.6732	0.00069607
15.9537	8.54e-05				15.8127	0.0068749				16.682	0.00069764
15.9619	8.56e-05				15.8209	0.00687692				16.6908	0.00070375
15.9701	8.59e-05				15.829	0.00673762				16.6996	0.0007033
15.9783	8.65e-05				15.8372	0.00668609				16.7083	0.00070285
15.9865	8.71e-05				15.8454	0.00673027				16.7171	0.00069583
15.9946	8.8e-05				15.8536	0.00676482				16.7259	0.00070274
16.0028	8.9e-05				15.8618	0.00676618				16.7346	0.00072048
16.011	9.01e-05				15.87	0.00671197				16.7434	0.00072711
16.0192	9.1e-05				15.8782	0.00665457				16.7522	0.00072819
16.0274	9.15e-05				15.8864	0.00661772				16.761	0.00072926
16.0356	9.17e-05				15.8946	0.00658388				16.7697	0.00072675
16.0438	9.14e-05				15.9028	0.00654646				16.7785	0.00070131
16.052	9.07e-05				15.9109	0.00643912				16.7873	0.00067587
16.0602	9.01e-05				15.9191	0.00628536				16.796	0.00065579
16.0684	9e-05				15.9273	0.00610708				16.8048	0.0006549
16.0765	9.05e-05				15.9355	0.00585198				16.8136	0.00065401
16.0847	9.14e-05				15.9437	0.00555857				16.8224	0.00064928
16.0929	9.22e-05				15.9519	0.00543917				16.8311	0.00064235
16.1011	9.3e-05				15.9601	0.00544731				16.8399	0.00063541
16.1093	9.4e-05				15.9683	0.00550177				16.8487	0.00061431
16.1175	9.5e-05				15.9765	0.0055735				16.8574	0.000593
16.1257	9.61e-05				15.9847	0.00564796				16.8662	0.00057925
16.1339	9.74e-05				15.9928	0.00572204				16.875	0.00057104
16.1421	9.9e-05				16.001	0.00580283				16.8838	0.00058459
16.1503	0.00010052				16.0092	0.0058167				16.8925	0.00058967
16.1584	0.00010203				16.0174	0.00573848				16.9013	0.0005865
16.1666	0.0001035				16.0256	0.00566077				16.9101	0.00058332
16.1748	0.00010509				16.0338	0.00558934				16.9189	0.00058814
16.183	0.00010703				16.042	0.00551188				16.9276	0.00059098
16.1912	0.00010934				16.0502	0.00543873				16.9364	0.00059382
16.1994	0.00011183				16.0584	0.00539486				16.9452	0.00057137
16.2076	0.00011433				16.0665	0.00538653				16.9539	0.00056764
16.2158	0.00011672				16.0747	0.00538523				16.9627	0.00057083
16.224	0.00011896				16.0829	0.00538				16.9715	0.00056252
16.2322	0.00012112				16.0911	0.00529637				16.9803	0.00055384
16.2403	0.00012323				16.0993	0.00510819				16.989	0.00055387
16.2485	0.00012535				16.1075	0.00481225				16.9978	0.00055389
16.2567	0.00012742				16.1157	0.00469861				17.0066	0.00054599
16.2649	0.00012935				16.1239	0.00465775				17.0153	0.00055865
16.2731	0.00013113				16.1321	0.00459856				17.0241	0.00056423
16.2813	0.00013257				16.1403	0.00450537				17.0329	0.00056908
16.2895	0.00013372				16.1484	0.00441595				17.0417	0.00057358
16.2977	0.00013516				16.1566	0.00430082				17.0504	0.00056456
16.3059	0.00013696				16.1648	0.00414342				17.0592	0.00055554
16.3141	0.0001388				16.173	0.00404691				17.068	0.00056081
16.3222	0.00014043				16.1812	0.00416802				17.0767	0.00056496
16.3304	0.00014175				16.1894	0.00436737				17.0855	0.00056912
16.3386	0.00014266				16.1976	0.00445905				17.0943	0.00057468
16.3468	0.00014326				16.2058	0.00440746				17.1031	0.00057091
16.355	0.00014402				16.214	0.00430654				17.1118	0.00056714
[truncated: 4,108 more rows]

## Sheet: Fig.1c
dsRNA															dsDNA															Hybrid															ssRNA
Time (s)	1000 nM	Fit	500 nM	Fit	250 nM	Fit	125 nM	Fit	62.5 nM	Fit	31.25 nM	Fit	15.63 nM	Fit	Time (s)	1000 nM	Fit	500 nM	Fit	250 nM	Fit	125 nM	Fit	62.5 nM	Fit	31.25 nM	Fit	15.63 nM	Fit	Time (s)	1000 nM	Fit	500 nM	Fit	250 nM	Fit	125 nM	Fit	62.5 nM	Fit	31.25 nM	Fit	15.63 nM	Fit	Time (s)	1000 nM	Fit	500 nM	Fit
0	0.0153526	0	0.0126262	0	0.00868124	0	0.0052907	0	-0.0286562	0	-0.0073435	0	-0.0082162	0	0	-0.0315417	0	-0.007662	0	-0.0097707	0	-0.0181466	0	-0.0232474		0.00147917		-0.0156961	0	0	-0.0048378	0	0.0100685	0	0.0138704	0	0.0258589		0.00927129	0	0.0307733		0.0153931		0	-0.0026602	0	0.0129083	0
0.2	0.0285933	0.0131264	0.0206629	0.00790953	0.0136758	0.00413178	0.00860374	0.00179453	-0.0268243	0.00081096	-0.0043513	0.00052565	-0.0057772	0.00019628	0.2	-0.0317499	4.01797e-06	-0.009165	9.13057e-05	-0.0093572	5.52718e-05	-0.0168299	1.9105e-05	-0.0236614		0.00063141		-0.0156433	1.89507e-05	0.2	-0.0055194	0.00067437	0.00989239	0.00053197	0.0127117	0.00031566	0.0217359		0.00761271	0.00019519	0.0271188		0.0128991		0.2	-0.0017869	0.0156178	0.0119581	0.0246932
0.4	0.0412921	0.0253267	0.028519	0.0155312	0.0185296	0.0081886	0.0117094	0.00357398	-0.0250909	0.00161852	-0.0016195	0.0010499	-0.0035898	0.00039219	0.4	-0.0318755	1.47412e-05	-0.0104416	0.00018193	-0.0089023	0.00011028	-0.0155943	3.81545e-05	-0.0240159		-6.93e-05		-0.0155406	3.76142e-05	0.4	-0.006064	0.00133611	0.00975185	0.00105416	0.0116619	0.0006255	0.0179975		0.00612411	0.00038671	0.0238139		0.0106281		0.4	-0.0009362	0.0156359	0.0111704	0.0256063
0.6	0.0534487	0.0366758	0.0361944	0.0228767	0.0232427	0.012172	0.0146078	0.00533849	-0.0234558	0.00242268	0.00085175	0.00157275	-0.0016539	0.00058773	0.6	-0.0319186	2.54023e-05	-0.0114919	0.00027187	-0.0084062	0.00016502	-0.0144398	5.71488e-05	-0.0243111		-0.000623		-0.015388	5.59923e-05	0.6	-0.0064714	0.00198546	0.00964685	0.00156678	0.010721	0.00092961	0.0146436		0.00480548	0.00057462	0.0208584		0.00858007		0.6	-0.000108	0.0156359	0.0105452	0.0256374
0.8	0.0650633	0.0472424	0.0436891	0.0299576	0.0278152	0.0160835	0.0172988	0.00708822	-0.0219193	0.00322347	0.00306251	0.00209421	3.05e-05	0.0007829	0.8	-0.0318791	3.60016e-05	-0.0123158	0.00036113	-0.0078688	0.0002195	-0.0133663	7.6088e-05	-0.0245469		-0.0010296		-0.0151855	7.4087e-05	0.8	-0.0067416	0.00262265	0.00957738	0.00206999	0.00988904	0.0012281	0.0116743		0.00365683	0.00075899	0.0182525		0.00675492		0.8	0.00069771	0.0156359	0.0100825	0.0256385
1	0.0761358	0.0570897	0.0510032	0.0367847	0.0322469	0.0199245	0.0197825	0.00882329	-0.0204812	0.00402089	0.00501277	0.00261428	0.00146336	0.00097769	1	-0.0317571	4.65394e-05	-0.0129132	0.00044973	-0.0072902	0.00027372	-0.0123739	9.49722e-05	-0.0247232		-0.0012892		-0.0149332	9.19e-05	1	-0.0068747	0.00324792	0.00954345	0.00256397	0.00916594	0.00152109	0.00908953		0.00267816	0.00093988	0.015996		0.00515269		1	0.00148083	0.0156359	0.00978234	0.0256385
1.2	0.0866662	0.0662756	0.0581366	0.0433684	0.036538	0.0236966	0.0220588	0.0105439	-0.0191415	0.00481498	0.00670253	0.00313296	0.00264469	0.00117212	1.2	-0.0315525	5.7016e-05	-0.0132843	0.00053766	-0.0066702	0.00032768	-0.0114626	0.0001138	-0.0248401		-0.0014017		-0.014631	0.00010943	1.2	-0.0068707	0.00386147	0.00954505	0.00304891	0.00855174	0.00180868	0.00688929		0.00186946	0.00111737	0.014089		0.0037734		1.2	0.00224141	0.0156359	0.00964464	0.0256385
1.4	0.0966546	0.0748534	0.0650894	0.0497187	0.0406884	0.027401	0.0241278	0.0122501	-0.0179003	0.00560573	0.00813178	0.00365026	0.00357449	0.00136618	1.4	-0.0312653	6.74317e-05	-0.013429	0.00062493	-0.0060089	0.00038137	-0.0106323	0.00013258	-0.0248976		-0.0013672		-0.0142789	0.00012669	1.4	-0.0067296	0.00446354	0.00958219	0.00352496	0.00804643	0.00209096	0.00507359		0.00123073	0.00129152	0.0125315		0.00261702		1.4	0.00297944	0.0156359	0.00966943	0.0256385
1.6	0.106101	0.0828718	0.0718615	0.0558451	0.0446981	0.0310393	0.0259894	0.0139421	-0.0167575	0.00639317	0.00930054	0.00416617	0.00425277	0.00155988	1.6	-0.0308956	7.7787e-05	-0.0133473	0.00071155	-0.0053064	0.00043482	-0.0098832	0.0001513	-0.0248957		-0.0011856		-0.0138769	0.00014367	1.6	-0.0064513	0.00505435	0.00965487	0.00399229	0.00765002	0.00236804	0.00364243		0.00076198	0.00146238	0.0113235		0.00168357		1.6	0.00369493	0.0156359	0.00985671	0.0256385
1.8	0.115005	0.0903758	0.0784529	0.061757	0.0485671	0.0346128	0.0276437	0.01562	-0.0157132	0.0071773	0.0102088	0.00468072	0.00467952	0.0017532	1.8	-0.0304434	8.80821e-05	-0.0130393	0.00079752	-0.0045625	0.000488	-0.0092151	0.00016996	-0.0248344		-0.000857		-0.0134251	0.00016037	1.8	-0.006036	0.0056341	0.00976308	0.00445108	0.0073625	0.00264002	0.00259581		0.00046321	0.00163002	0.0104651		0.00097304		1.8	0.00438787	0.0156359	0.0102065	0.0256385
2	0.124067	0.0974065	0.0854453	0.0674629	0.0522884	0.0381227	0.0284175	0.017284	-0.01475	0.00795816	0.00982392	0.00519389	0.00441138	0.00194616	2	-0.0288567	9.83173e-05	-0.0117674	0.00088285	-0.0031269	0.00054093	-0.00766	0.00018857	-0.0244719		0.00033737		-0.0130855	0.0001768	2	-0.0049692	0.006203	0.0101106	0.00490148	0.00707634	0.00290698	0.00249144		0.00040168	0.00179451	0.0101546		0.00068399		2	0.0047206	0.0156359	0.0109459	0.0256385
2.2	0.132587	0.104002	0.092439	0.0729715	0.0559981	0.0415704	0.0290611	0.0189341	-0.0137129	0.00873574	0.00972334	0.00570569	0.00412704	0.00213876	2.2	-0.0275942	0.00010849	-0.0103883	0.00096754	-0.0017603	0.0005936	-0.0068016	0.00020713	-0.0240787		0.00161164		-0.0125262	0.00019296	2.2	-0.0041177	0.00676126	0.0102147	0.00534364	0.00674742	0.00316904	0.00265083		0.00041745	0.0019559	0.00999442		0.00037419		2.2	0.00517762	0.0156359	0.0120078	0.0256385
2.4	0.140499	0.110196	0.0992278	0.0782907	0.0598389	0.0449572	0.0300844	0.0205706	-0.0126447	0.00951007	0.00990568	0.00621612	0.00380406	0.00233099	2.4	-0.0265457	0.00011861	-0.0088383	0.00105159	-0.0006471	0.00064603	-0.0062736	0.00022564	-0.0237135		0.00282063		-0.0117072	0.00020886	2.4	-0.0033313	0.00730907	0.0102869	0.00577773	0.00670219	0.00342627	0.00296323		0.00055251	0.00211424	0.0101924		0.0003304		2.4	0.00572323	0.0156359	0.0132077	0.0256385
2.6	0.147247	0.116022	0.105323	0.0834282	0.063342	0.0482844	0.0310943	0.0221936	-0.0119685	0.0102812	0.00994492	0.0067252	0.00315707	0.00252286	2.6	-0.0258661	0.00012867	-0.0074977	0.00113501	4.13308e-05	0.0006982	-0.006237	0.00024409	-0.0234545		0.00378819		-0.0108825	0.00022448	2.6	-0.0022987	0.00784665	0.0105642	0.0062039	0.00722534	0.00367877	0.00373011		0.00108998	0.00226961	0.0109803		0.00090742		2.6	0.0062447	0.0156359	0.0142281	0.0256385
2.8	0.152331	0.121508	0.110298	0.0883916	0.0661107	0.051553	0.0318046	0.0238031	-0.0119108	0.011049	0.00950467	0.00723292	0.00196534	0.00271436	2.8	-0.0254047	0.00013867	-0.0062042	0.00121781	0.00042743	0.00075012	-0.006541	0.00026248	-0.0231846		0.00449229		-0.0099243	0.00023984	2.8	-0.0012395	0.00837416	0.0108554	0.00662229	0.00789007	0.00392663	0.00494392		0.00178596	0.00242205	0.0119987		0.00170276		2.8	0.00669084	0.0156359	0.0151124	0.0256385
3	0.156444	0.126681	0.11459	0.0931878	0.0685388	0.0547644	0.0325536	0.0253994	-0.0121725	0.0118137	0.00899451	0.00773928	0.00056005	0.00290551	3	-0.0253362	0.00014861	-0.0053018	0.00129999	0.00055464	0.00080179	-0.0071954	0.00028083	-0.0231423		0.00475259		-0.008896	0.00025493	3	-0.0002045	0.00889182	0.0112247	0.00703305	0.00873875	0.00416993	0.00614559		0.00258432	0.00257161	0.0131226		0.00247954		3	0.00723248	0.0156359	0.0158981	0.0256385
3.2	0.159835	0.131566	0.118194	0.0978237	0.0707644	0.0579197	0.0334161	0.0269826	-0.012645	0.0125752	0.00837889	0.00824429	-0.0008313	0.00309629	3.2	-0.0254805	0.00015849	-0.0048483	0.00138156	0.00045538	0.00085321	-0.0076476	0.00029912	-0.0233462		0.00462185		-0.0080305	0.00026977	3.2	0.00107699	0.0093998	0.0118607	0.00743633	0.00957736	0.00440877	0.0072164		0.00339876	0.00271836	0.0143357		0.00328842		3.2	0.00762565	0.0156359	0.016455	0.0256385
3.4	0.162761	0.136185	0.121203	0.102306	0.0727631	0.06102	0.034127	0.0285527	-0.0131513	0.0133334	0.00768342	0.00874796	-0.002098	0.00328671	3.4	-0.0257912	0.00016832	-0.0047511	0.00146251	0.00026487	0.00090439	-0.0080239	0.00031735	-0.0235061		0.00426834		-0.0073492	0.00028434	3.4	0.00270575	0.00989828	0.0126994	0.00783226	0.0103881	0.00464322	0.0083234		0.00414569	0.00286234	0.0155591		0.00421079		3.4	0.00785801	0.0156359	0.0169354	0.0256385
3.6	0.165536	0.14056	0.123922	0.10664	0.0747294	0.0640664	0.0347099	0.0301099	-0.0133828	0.0140885	0.00708983	0.00925028	-0.0030332	0.00347677	3.6	-0.0260523	0.00017808	-0.0046298	0.00154286	0.00020518	0.00095532	-0.0082232	0.00033554	-0.0236193		0.00392625		-0.0067297	0.00029865	3.6	0.00437715	0.0103874	0.0133683	0.00822099	0.011001	0.00487338	0.00920857		0.00464015	0.00300361	0.0165734		0.00494402		3.6	0.00803929	0.0156359	0.0173029	0.0256385
3.8	0.168572	0.144709	0.126765	0.110833	0.0768589	0.0670602	0.0356134	0.0316544	-0.0128831	0.0148405	0.00685973	0.00975127	-0.0034526	0.00366647	3.8	-0.0261937	0.00018779	-0.0044311	0.00162261	0.0001901	0.001006	-0.0080038	0.00035367	-0.0236021		0.00377805		-0.0062419	0.00031271	3.8	0.00586404	0.0108675	0.0137855	0.00860265	0.0116638	0.00509931	0.00983376		0.00495156	0.00314222	0.0173517		0.00550519		3.8	0.00812217	0.0156359	0.0175973	0.0256385
4	0.171867	0.148651	0.129792	0.114891	0.0792029	0.0700022	0.0369084	0.0331862	-0.0118164	0.0155893	0.00694067	0.0102509	-0.0036313	0.00385582	4	-0.0259909	0.00019745	-0.0041464	0.00170177	0.00019757	0.00105644	-0.0072378	0.00037175	-0.0233677		0.00389463		-0.0058242	0.00032651	4	0.00674878	0.0113385	0.0137693	0.00897737	0.0121293	0.0053211	0.0099072		0.00481986	0.00327822	0.0176199		0.00571111		4	0.00810794	0.0156359	0.0178005	0.0256385
4.2	0.175159	0.1524	0.132901	0.118817	0.0817672	0.0728937	0.0384504	0.0347055	-0.0104397	0.016335	0.00719296	0.0107492	-0.0038743	0.0040448	4.2	-0.0254921	0.00020705	-0.003602	0.00178033	0.00035942	0.00110665	-0.0061402	0.00038978	-0.0228163		0.00421359		-0.0054494	0.00034006	4.2	0.00688745	0.0118008	0.013178	0.00934529	0.0122642	0.00553883	0.00953744		0.00414195	0.00341166	0.0171439		0.0055415		4.2	0.00806079	0.0156359	0.017912	0.0256385
4.4	0.178409	0.155972	0.136228	0.122619	0.0845723	0.0757355	0.0403145	0.0362124	-0.0086226	0.0170776	0.0076807	0.0112462	-0.0041869	0.00423343	4.4	-0.0248131	0.00021659	-0.0029493	0.00185831	0.00077344	0.0011566	-0.0047964	0.00040775	-0.0221201		0.00460258		-0.0052318	0.00035335	4.4	0.00657609	0.0122544	0.0123684	0.00970653	0.0121411	0.00575257	0.00905451		0.00338623	0.00354258	0.0162841		0.00497376		4.4	0.00790551	0.0156359	0.0178103	0.0256385
4.6	0.181598	0.159381	0.139639	0.126301	0.087527	0.0785287	0.0423834	0.037707	-0.0066462	0.0178171	0.00827648	0.0117419	-0.0046523	0.00442171	4.6	-0.0240224	0.00022608	-0.0023525	0.0019357	0.00124697	0.00120632	-0.0034244	0.00042567	-0.0213719		0.00485218		-0.0051315	0.0003664	4.6	0.00606868	0.0126996	0.0117582	0.0100612	0.0119317	0.0059624	0.00864546		0.00275968	0.00367103	0.0153179		0.00428254		4.6	0.00768625	0.0156359	0.017678	0.0256385
4.8	0.184558	0.162638	0.142956	0.129868	0.090471	0.0812744	0.0443993	0.0391895	-0.0049336	0.0185535	0.00885453	0.0122362	-0.0051867	0.00460962	4.8	-0.0229639	0.00023551	-0.0018764	0.00201252	0.00183811	0.0012558	-0.0021092	0.00044354	-0.0205179		0.00501455		-0.0051473	0.00037919	4.8	0.00562696	0.0131364	0.0116534	0.0104095	0.0118251	0.00616839	0.00842143		0.00240158	0.00379707	0.0145573		0.00381475		4.8	0.00740285	0.0156359	0.0175325	0.0256385
5	0.187326	0.165756	0.146268	0.133324	0.0935386	0.0839734	0.0463502	0.0406599	-0.0032984	0.0192869	0.00962146	0.0127292	-0.0053621	0.00479719	5	-0.021514	0.00024488	-0.0011134	0.00208876	0.00301471	0.00130505	-0.0006946	0.00046136	-0.0192819		0.00533739		-0.0049469	0.00039174	5	0.00519165	0.0135651	0.0118738	0.0107514	0.0116754	0.00637062	0.00823635		0.00216727	0.00392073	0.0139827		0.0033986		5	0.0071439	0.0156359	0.0174939	0.0256385
5.2	0.190152	0.168745	0.149727	0.136674	0.0965926	0.0866268	0.0482394	0.0421184	-0.0015224	0.0200172	0.0105547	0.013221	-0.0051629	0.0049844	5.2	-0.0197337	0.0002542	-2.76e-05	0.00216443	0.0047023	0.00135405	0.0007407	0.00047913	-0.0177398		0.00597205		-0.0044298	0.00040404	5.2	0.00502574	0.0139858	0.0125178	0.0110872	0.0117349	0.00656915	0.00811539		0.00230126	0.00404206	0.0139779		0.00312512		5.2	0.00703781	0.0156359	0.0176866	0.0256385
5.4	0.19314	0.171615	0.15335	0.139922	0.0996722	0.0892354	0.0499279	0.0435651	8.25e-06	0.0207444	0.0116751	0.0137113	-0.0045451	0.00517126	5.4	-0.0181627	0.00026347	0.00095249	0.00223954	0.00614379	0.00140283	0.0017277	0.00049684	-0.0164521		0.00659231		-0.0039303	0.0004161	5.4	0.00503838	0.0143986	0.0134847	0.0114169	0.0120349	0.00676406	0.00771249		0.00264458	0.00416111	0.01438		0.00308248		5.4	0.00727645	0.0156359	0.0180624	0.0256385
5.6	0.196408	0.174374	0.157242	0.143072	0.102931	0.0918001	0.0516873	0.0450001	0.00147206	0.0214687	0.0132306	0.0142004	-0.0033854	0.00535776	5.6	-0.0170399	0.00027268	0.00169856	0.00231409	0.00712126	0.00145136	0.00224472	0.00051451	-0.0153963		0.00716398		-0.0035093	0.00042792	5.6	0.00508047	0.0148038	0.0144679	0.0117406	0.0123626	0.00695541	0.00715821		0.00301546	0.00427791	0.0148667		0.003189		5.6	0.00778968	0.0156359	0.018536	0.0256385
5.8	0.199874	0.17703	0.161303	0.146129	0.106439	0.0943218	0.0536397	0.0464235	0.00304511	0.0221899	0.0152204	0.0146882	-0.0018434	0.00554391	5.8	-0.016264	0.00028184	0.00227369	0.00238809	0.00776143	0.00149967	0.00225243	0.00053212	-0.0146127		0.00761268		-0.002984	0.0004395	5.8	0.0050797	0.0152014	0.0151844	0.0120585	0.012591	0.00714327	0.00645718		0.0032938	0.00439251	0.0151861		0.00337859		5.8	0.00858147	0.0156359	0.0191982	0.0256385
6	0.203291	0.179592	0.16533	0.149095	0.109787	0.0968015	0.0556834	0.0478355	0.00448127	0.0229081	0.0171343	0.0151747	-0.0002599	0.00572972	6	-0.0156611	0.00029095	0.00258257	0.00246153	0.00791873	0.00154774	0.00167004	0.00054968	-0.0141836		0.00801512		-0.0027022	0.00045083	6	0.00515454	0.0155915	0.0156683	0.0123707	0.0127683	0.00732771	0.00559455		0.00348986	0.00450496	0.0152613		0.00372204		6	0.00923899	0.0156359	0.0197171	0.0256385
6.2	0.206622	0.182066	0.169322	0.151975	0.113102	0.0992399	0.057873	0.0492361	0.00568234	0.0236234	0.0191003	0.0156599	0.00154346	0.00591517	6.2	-0.0153377	0.0003	0.00244158	0.00253442	0.00745393	0.00159558	0.00053655	0.00056719	-0.0142165		0.00822596		-0.002782	0.00046193	6.2	0.00515568	0.0159744	0.0158461	0.0126772	0.0127136	0.00750878	0.0045148		0.00342996	0.00461528	0.0150399		0.00402081		6.2	0.00961525	0.0156359	0.0200812	0.0256385
6.4	0.209808	0.184458	0.173158	0.154772	0.116425	0.101638	0.0601379	0.0506254	0.00696089	0.0243356	0.0211582	0.0161438	0.00358078	0.00610027	6.4	-0.0151828	0.000309	0.0020812	0.00260677	0.0067313	0.0016432	-0.0008072	0.00058465	-0.0145749		0.00830686		-0.0029364	0.0004728	6.4	0.00497936	0.0163502	0.0155463	0.0129782	0.0121344	0.00768657	0.00318756		0.00303907	0.00472353	0.0143675		0.00390658		6.4	0.0097768	0.0156359	0.0204384	0.0256385
6.6	0.21258	0.186774	0.176557	0.157489	0.119593	0.103996	0.0621542	0.0520036	0.00815205	0.0250449	0.0230729	0.0166264	0.00555756	0.00628502	6.6	-0.0153996	0.00031794	0.00135043	0.00267859	0.00573929	0.00169058	-0.0023241	0.00060206	-0.015514		0.00808015		-0.0034445	0.00048343	6.6	0.00482743	0.0167189	0.0150334	0.0132738	0.011187	0.00786112	0.0015437		0.00235264	0.00482974	0.0134108		0.0034297		6.6	0.00979394	0.0156359	0.0207969	0.0256385
6.8	0.215065	0.18902	0.179562	0.16013	0.122599	0.106316	0.0638026	0.0533708	0.00921258	0.0257513	0.0247071	0.0171077	0.00741695	0.00646943	6.8	-0.0159874	0.00032684	0.00030522	0.00274986	0.00455934	0.00173773	-0.0039192	0.00061942	-0.0168926		0.00769737		-0.0043911	0.00049382	6.8	0.00459667	0.0170808	0.0142115	0.0135641	0.00958312	0.00803249	-0.000413		0.00126904	0.00493395	0.012083		0.00258557		6.8	0.00953258	0.0156359	0.0209549	0.0256385
7	0.21735	0.1912	0.182145	0.162696	0.125361	0.108597	0.0649524	0.054727	0.0102357	0.0264547	0.0260403	0.0175877	0.0090711	0.00665349	7	-0.0169711	0.00033568	-0.0009291	0.00282061	0.00330577	0.00178466	-0.005446	0.00063672	-0.0184397		0.00723901		-0.0055053	0.00050399	7	0.00441295	0.0174359	0.0133205	0.0138492	0.00783295	0.00820076	-0.0021114		0.0001848	0.00503619	0.0107861		0.00170162		7	0.00921985	0.0156359	0.0209693	0.0256385
7.2	0.219451	0.193319	0.184383	0.165193	0.127843	0.110842	0.065771	0.0560725	0.0113153	0.0271552	0.0271844	0.0180665	0.0104235	0.0068372	7.2	-0.018215	0.00034447	-0.0021517	0.00289083	0.00217788	0.00183137	-0.0068725	0.00065398	-0.0200961		0.00673985		-0.0067207	0.00051392	7.2	0.00434547	0.0177844	0.0124731	0.0141291	0.00638093	0.00836596	-0.0035386		-0.0007156	0.00513651	0.00957501		0.00103965		7.2	0.00907042	0.0156359	0.0206004	0.0256385
7.4	0.221247	0.195381	0.186224	0.167621	0.129823	0.113049	0.0664972	0.0574072	0.0123297	0.0278529	0.0278724	0.0185439	0.0111427	0.00702057	7.4	-0.0195549	0.0003532	-0.0031453	0.00296053	0.0011242	0.00187785	-0.0079202	0.00067119	-0.0214513		0.00639835		-0.0079692	0.00052363	7.4	0.00428076	0.0181265	0.0117509	0.014404	0.00537035	0.00852817	-0.0045552		-0.0016813	0.00523494	0.00853535		0.00080887		7.4	0.00880738	0.0156359	0.0198177	0.0256385
7.6	0.222737	0.19739	0.187583	0.169984	0.131262	0.115221	0.0670095	0.0587313	0.0131039	0.0285476	0.0279791	0.0190201	0.011013	0.00720359	7.6	-0.0205784	0.00036189	-0.0035906	0.00302971	0.00053051	0.00192411	-0.0083442	0.00068835	-0.0221083		0.00653405		-0.0087887	0.00053311	7.6	0.00412898	0.0184621	0.011106	0.014674	0.00458151	0.00868744	-0.0051525		-0.0027393	0.00533151	0.0077193		0.00089668		7.6	0.00832328	0.0156359	0.0187656	0.0256385
7.8	0.223871	0.19935	0.188476	0.172284	0.132229	0.117358	0.0673515	0.0600448	0.0136547	0.0292394	0.0277583	0.0194951	0.0101487	0.00738627	7.8	-0.0212384	0.00037053	-0.0033711	0.00309837	0.00050437	0.00197014	-0.0079096	0.00070546	-0.0219282		0.00720026		-0.0088764	0.00054236	7.8	0.00429867	0.0187915	0.0108364	0.0149392	0.00439522	0.00884383	-0.0048427		-0.0034601	0.00542626	0.00750004		0.00143138		7.8	0.00764035	0.0156359	0.0175973	0.0256385
8	0.224689	0.201263	0.189077	0.174524	0.132863	0.119461	0.0676951	0.061348	0.0139647	0.0299284	0.0274756	0.0199687	0.00876736	0.0075686	8	-0.0218798	0.00037911	-0.0029389	0.00316653	0.00067443	0.00201596	-0.006834	0.00072251	-0.0214401		0.00790931		-0.0085803	0.00055139	8	0.00493632	0.0191148	0.011076	0.0151996	0.00470984	0.00899739	-0.0037734		-0.0037374	0.00551923	0.00788431		0.00231548		8	0.0070212	0.0156359	0.0166186	0.0256385
8.2	0.224998	0.203133	0.189212	0.176707	0.133017	0.12153	0.0677581	0.0626408	0.0137221	0.0306146	0.026762	0.0204411	0.00674024	0.00775059	8.2	-0.022319	0.00038765	-0.0022932	0.00323418	0.00106739	0.00206155	-0.0051947	0.00073952	-0.0206131		0.00860353		-0.0077855	0.0005602	8.2	0.00607808	0.0194321	0.0120085	0.0154554	0.00556844	0.00914816	-0.0019008		-0.0035431	0.00561045	0.00905211		0.00358341		8.2	0.00654353	0.0156359	0.0161898	0.0256385
8.4	0.224972	0.204962	0.189121	0.178833	0.132958	0.123566	0.0675649	0.0639235	0.0130255	0.0312978	0.0257657	0.0209123	0.00446507	0.00793224	8.4	-0.0225247	0.00039613	-0.0016621	0.00330132	0.00166875	0.00210693	-0.0034391	0.00075648	-0.0197051		0.00906868		-0.0066688	0.00056879	8.4	0.00768976	0.0197435	0.0135239	0.0157066	0.00692428	0.00929621	0.00079899		-0.0028025	0.00569995	0.010849		0.00487474		8.4	0.00637344	0.0156359	0.0163727	0.0256385
8.6	0.224779	0.206753	0.189028	0.180906	0.132817	0.125569	0.0675063	0.065196	0.0121838	0.0319783	0.0247632	0.0213822	0.00233965	0.00811354	8.6	-0.022575	0.00040457	-0.0012019	0.00336797	0.00233935	0.00215208	-0.0019888	0.00077339	-0.0188335		0.00903659		-0.0056119	0.00057715	8.6	0.00967799	0.020049	0.0153438	0.0159534	0.00860589	0.00944159	0.00384173		-0.001738	0.00578776	0.0129031		0.00591334		8.6	0.00680661	0.0156359	0.0170755	0.0256385
8.8	0.224619	0.208508	0.189192	0.182928	0.132802	0.127541	0.0678239	0.0664585	0.0114999	0.032656	0.0238411	0.0218508	0.00052397	0.00829451	8.8	-0.0225703	0.00041295	-0.0010259	0.00343412	0.00285687	0.00219702	-0.0010285	0.00079025	-0.0182417		0.00847019		-0.0048905	0.0005853	8.8	0.0118085	0.0203489	0.0173668	0.0161957	0.0105634	0.00958435	0.00669767		-0.0004382	0.00587392	0.0150394		0.00673096		8.8	0.00799357	0.0156359	0.0182102	0.0256385
9	0.224873	0.210229	0.18971	0.1849	0.133197	0.129482	0.0688048	0.0677111	0.0111391	0.0333308	0.0232017	0.0223182	-0.0006441	0.00847514	9	-0.022437	0.00042129	-0.0009737	0.00349978	0.00326667	0.00224175	-0.000645	0.00080707	-0.0179455		0.00754139		-0.0044266	0.00059324	9	0.0135281	0.0206432	0.0191082	0.0164337	0.0123005	0.00972453	0.00882554		0.00061415	0.00595846	0.0166814		0.00710565		9	0.00975797	0.0156359	0.019555	0.0256385
9.2	0.225633	0.211919	0.190601	0.186825	0.134047	0.131392	0.0706697	0.0689538	0.0112839	0.0340029	0.0229169	0.0227843	-0.0011345	0.00865542	9.2	-0.0222129	0.00042957	-0.0009088	0.00356495	0.0036515	0.00228626	-0.0007601	0.00082383	-0.0177603		0.00657293		-0.004174	0.00060096	9.2	0.0145967	0.0209321	0.0201143	0.0166675	0.0134766	0.00986218	0.0102422		0.00124864	0.0060414	0.0174969		0.00680711		9.2	0.01177	0.0156359	0.020987	0.0256385
9.4	0.226785	0.213579	0.191821	0.188704	0.135312	0.133272	0.0731931	0.0701868	0.0119503	0.0346722	0.0230369	0.0232492	-0.0011107	0.00883537	9.4	-0.0216657	0.00043781	-0.0005671	0.00362964	0.0041047	0.00233055	-0.0012538	0.00084054	-0.0175436		0.00572334		-0.0041557	0.00060846	9.4	0.0150078	0.0212156	0.0202922	0.0168972	0.0139025	0.00999736	0.0109169		0.00143752	0.00612278	0.017426		0.00587434		9.4	0.0138281	0.0156359	0.0224282	0.0256385
9.6	0.228344	0.21521	0.193571	0.190539	0.137019	0.135124	0.0762941	0.0714102	0.0131718	0.0353387	0.0235578	0.0237129	-0.0005347	0.00901498	9.6	-0.0209463	0.000446	-8.55e-05	0.00369385	0.00437775	0.00237464	-0.0018996	0.00085721	-0.0173808		0.00517272		-0.0042943	0.00061575	9.6	0.0146458	0.0214938	0.0196867	0.0171227	0.0137626	0.0101301	0.0109139		0.00129931	0.00620263	0.0165717		0.00435484		9.6	0.0153316	0.0156359	0.0235634	0.0256385
9.8	0.230203	0.216815	0.195585	0.192332	0.139142	0.136946	0.0794504	0.072624	0.0145994	0.0360025	0.0243897	0.0241753	0.00057897	0.00919426	9.8	-0.0202876	0.00045414	0.00029289	0.00375758	0.00436323	0.00241851	-0.0028033	0.00087383	-0.0174306		0.00472513		-0.0044555	0.00062283	9.8	0.0137992	0.0217669	0.0185532	0.0173443	0.0131399	0.0102605	0.0103264		0.00087982	0.00628097	0.015101		0.00242767		9.8	0.0162395	0.0156359	0.024357	0.0256385
10	0.231961	0.218394	0.197511	0.194084	0.141351	0.138741	0.0820836	0.0738284	0.0160629	0.0366635	0.0252609	0.0246365	0.00179225	0.00937319	10	-0.0197409	0.00046224	0.00056988	0.00382084	0.00419005	0.00246217	-0.00386	0.0008904	-0.0175408		0.00438016		-0.0045012	0.00062971	10	0.0130914	0.0220349	0.017345	0.017562	0.0125292	0.0103885	0.00960879		0.00065484	0.00635784	0.0135393		0.00050803		10	0.016693	0.0156359	0.0248962	0.0256385
10.2	0.233622	0.21995	0.199453	0.195797	0.143687	0.140508	0.0842297	0.0750233	0.0176172	0.0373218	0.0262271	0.0250964	0.00306908	0.00955179	10.2	-0.0192681	0.00047028	0.00072046	0.00388363	0.00378397	0.00250562	-0.0050231	0.00090692	-0.0178701		0.00402908		-0.0046765	0.00063637	10.2	0.0125474	0.0222979	0.0161611	0.0177758	0.0117406	0.0105142	0.00865514		0.00037496	0.00643326	0.0117816		-0.0013786		10.2	0.0165751	0.0156359	0.0249565	0.0256385
10.4	0.235273	0.221482	0.201371	0.197472	0.145977	0.142248	0.0861133	0.076209	0.0192893	0.0379774	0.0273069	0.0255551	0.00444174	0.00973006	10.4	-0.0186398	0.00047828	0.00088252	0.00394596	0.00360255	0.00254887	-0.0058457	0.0009234	-0.0181029		0.00406433		-0.0044563	0.00064283	10.4	0.0120159	0.022556	0.0150726	0.0179858	0.0108646	0.0106377	0.00728819		4.82e-05	0.00650726	0.0099127		-0.0029398		10.4	0.015897	0.0156359	0.0246914	0.0256385
10.6	0.236898	0.222993	0.203221	0.199111	0.148144	0.143961	0.0876736	0.0773855	0.0210144	0.0386303	0.028474	0.0260126	0.00590879	0.00990799	10.6	-0.0177829	0.00048623	0.00127997	0.00400782	0.00385513	0.0025919	-0.0062667	0.00093982	-0.0181281		0.00446904		-0.0038227	0.00064908	10.6	0.011778	0.0228093	0.0143884	0.0181922	0.0102495	0.0107589	0.00598723		-0.0001954	0.00657986	0.00827648		-0.0039002		10.6	0.0149414	0.0156359	0.0241575	0.0256385
10.8	0.238529	0.224483	0.205107	0.200715	0.150228	0.145648	0.0892526	0.0785529	0.0227901	0.0392805	0.0297325	0.0264689	0.00740579	0.0100856	10.8	-0.0167582	0.00049414	0.00204154	0.00406922	0.00438889	0.00263473	-0.0063328	0.0009562	-0.0180193		0.0051849		-0.0030926	0.00065513	10.8	0.0118951	0.023058	0.0141234	0.0183949	0.0101836	0.010878	0.00499847		-0.0002711	0.0066511	0.00708091		-0.0040365		10.8	0.0135948	0.0156359	0.0231838	0.0256385
11	0.240286	0.225954	0.207167	0.202286	0.152306	0.147311	0.0909914	0.0797113	0.0246371	0.0399281	0.0309209	0.026924	0.00874725	0.0102629	11	-0.0156122	0.000502	0.00313413	0.00413017	0.00515296	0.00267736	-0.0058386	0.00097253	-0.0178076		0.00636327		-0.0022212	0.00066098	11	0.0120755	0.023302	0.0140001	0.018594	0.0103107	0.010995	0.00451435		-0.0004785	0.00672099	0.00625139		-0.0035523		11	0.0117376	0.0156359	0.0217945	0.0256385
11.2	0.242188	0.227405	0.209274	0.203824	0.154292	0.148948	0.0925698	0.0808608	0.0264912	0.0405729	0.0320748	0.0273778	0.00986834	0.0104398	11.2	-0.0141836	0.00050981	0.00460089	0.00419067	0.00635536	0.00271978	-0.0045109	0.00098881	-0.0172318		0.0081904		-0.000724	0.00066662	11.2	0.0124105	0.0235416	0.0141155	0.0187896	0.0106761	0.0111099	0.00474492		-0.0004166	0.00678957	0.00601998		-0.0025784		11.2	0.00990373	0.0156359	0.0204862	0.0256385
11.4	0.244103	0.228839	0.211484	0.205331	0.156303	0.15056	0.0939686	0.0820014	0.028235	0.0412152	0.0332247	0.0278305	0.0107109	0.0106164	11.4	-0.0130096	0.00051757	0.00597923	0.00425072	0.00736909	0.00276199	-0.0028811	0.00100505	-0.0168414		0.00999444		0.00068298	0.00067207	11.4	0.0128744	0.0237766	0.0142864	0.0189818	0.0111028	0.0112227	0.00558008		-0.0001082	0.00685686	0.00616752		-0.0013948		11.4	0.00833988	0.0156359	0.0192629	0.0256385
11.6	0.245959	0.230255	0.213758	0.206807	0.158378	0.152149	0.0953791	0.0831332	0.0298493	0.0418547	0.0342182	0.0282819	0.0112518	0.0107927	11.6	-0.0123992	0.00052529	0.00673297	0.00431033	0.00765264	0.002804	-0.0014722	0.00102124	-0.0171088		0.0111398		0.00136966	0.00067731	11.6	0.0132958	0.0240074	0.0143891	0.0191707	0.0112998	0.0113335	0.00640297		0.00024814	0.00692288	0.00641492		-0.0003334		11.6	0.00715566	0.0156359	0.0182502	0.0256385
11.8	0.247786	0.231654	0.215985	0.208255	0.160301	0.153714	0.0967654	0.0842564	0.0314333	0.0424917	0.0349026	0.0287322	0.0113795	0.0109686	11.8	-0.0121551	0.00053297	0.00680052	0.00436949	0.00748997	0.00284582	-0.000481	0.00103738	-0.0177871		0.0116083		0.00138849	0.00068236	11.8	0.0135134	0.0242338	0.0144557	0.0193562	0.0109862	0.0114424	0.00690758		0.00039008	0.00698765	0.00666037		0.00029904		11.8	0.00652415	0.0156359	0.0176831	0.0256385
12	0.249611	0.233038	0.218143	0.209675	0.162142	0.155256	0.0982358	0.0853709	0.0330085	0.043126	0.0355056	0.0291812	0.0114545	0.0111442	12	-0.0122246	0.0005406	0.00626486	0.00442822	0.00683688	0.00288743	-0.0001062	0.00105348	-0.0188417		0.0113132		0.00075169	0.00068722	12	0.0136991	0.0244561	0.0145449	0.0195385	0.0103644	0.0115493	0.00702616		0.00035021	0.0070512	0.00689468		0.00047246		12	0.00659052	0.0156359	0.0175852	0.0256385
12.2	0.25112	0.234406	0.219938	0.211068	0.163663	0.156776	0.0998591	0.086477	0.0342398	0.0437577	0.0357926	0.029629	0.0113922	0.0113195	12.2	-0.0128186	0.00054818	0.00504083	0.00448651	0.00555862	0.00292884	-0.0007021	0.00106953	-0.0203845		0.00999508		-0.0007426	0.00069188	12.2	0.0138977	0.0246742	0.0147324	0.0197176	0.00953846	0.0116543	0.00642177		0.00011248	0.00711356	0.0070194		0.00055536		12.2	0.00707537	0.0156359	0.017493	0.0256385
12.4	0.252354	0.235759	0.221287	0.212436	0.164814	0.158274	0.101502	0.0875746	0.0350425	0.0443869	0.0356205	0.0300756	0.0111074	0.0114944	12.4	-0.0136015	0.00055572	0.00355281	0.00454437	0.00408721	0.00297005	-0.0017825	0.00108553	-0.0221076		0.00824007		-0.0025374	0.00069634	12.4	0.0140438	0.0248884	0.0150956	0.0198936	0.00882042	0.0117574	0.00528514		-0.000156	0.00717474	0.00718935		0.00063407		12.4	0.00770228	0.0156359	0.0171201	0.0256385
12.6	0.253391	0.237098	0.22193	0.213778	0.165437	0.159749	0.102865	0.0886638	0.035242	0.0450134	0.0349128	0.0305211	0.0104715	0.0116691	12.6	-0.0142676	0.00056322	0.00215802	0.00460181	0.0029122	0.00301106	-0.0029456	0.00110148	-0.0236553		0.00650288		-0.0041329	0.00070062	12.6	0.014029	0.0250985	0.0154595	0.0200665	0.00817251	0.0118587	0.00409878		-0.000368	0.00723477	0.00744879		0.00086507		12.6	0.00860275	0.0156359	0.0167137	0.0256385
12.8	0.253867	0.238423	0.221879	0.215096	0.165583	0.161204	0.103824	0.0897447	0.0347263	0.0456374	0.0336327	0.0309654	0.00942545	0.0118434	12.8	-0.0148037	0.00057067	0.00114435	0.00465882	0.00217111	0.00305188	-0.0038051	0.00111739	-0.024719		0.00522103		-0.0053984	0.0007047	12.8	0.0139311	0.0253048	0.0156329	0.0202365	0.00770834	0.0119583	0.00339664		-0.0003821	0.00729367	0.00785915		0.00114992		12.8	0.00970826	0.0156359	0.0164298	0.0256385
13	0.253649	0.239735	0.221254	0.216391	0.165321	0.162637	0.104183	0.0908175	0.0336268	0.0462588	0.0319536	0.0314084	0.0079908	0.0120173	13	-0.0150868	0.00057807	0.00045981	0.00471541	0.00187346	0.0030925	-0.0043231	0.00113326	-0.0252324		0.00436817		-0.0063981	0.0007086	13	0.0136713	0.0255073	0.0154292	0.0204034	0.00703082	0.012056	0.00284837		-0.0004386	0.00735146	0.00818256		0.00121178		13	0.0108419	0.0156359	0.0162493	0.0256385
13.2	0.253269	0.241033	0.220529	0.217663	0.165061	0.16405	0.104228	0.0918821	0.032455	0.0468777	0.0303022	0.0318503	0.00655551	0.012191	13.2	-0.0153385	0.00058544	-0.0001834	0.00477158	0.00172223	0.00313293	-0.0043294	0.00114907	-0.0252711		0.00377956		-0.0071656	0.0007123	13.2	0.0131574	0.025706	0.0147923	0.0205675	0.0062613	0.0121521	0.00252466		-0.0006074	0.00740816	0.00834155		0.00084944		13.2	0.0118609	0.0156359	0.0163779	0.0256385
13.4	0.25297	0.242319	0.219907	0.218914	0.165102	0.165443	0.104028	0.0929387	0.031402	0.0474941	0.0289188	0.0322911	0.00545424	0.0123643	13.4	-0.0156661	0.00059276	-0.0009833	0.00482733	0.00155869	0.00317316	-0.0041642	0.00116485	-0.0249621		0.00324583		-0.0077851	0.00071582	13.4	0.0129659	0.0259011	0.0142846	0.0207288	0.00579775	0.0122464	0.00268889		-0.0005818	0.00746379	0.0087054		0.00068969		13.4	0.0128177	0.0156359	0.016843	0.0256385
13.6	0.252705	0.243593	0.219512	0.220144	0.165543	0.166817	0.103896	0.0939873	0.030695	0.0481079	0.0280413	0.0327306	0.00478851	0.0125373	13.6	-0.0159321	0.00060003	-0.0016369	0.00488267	0.00148014	0.0032132	-0.0036779	0.00118057	-0.024192		0.00298874		-0.008194	0.00071916	13.6	0.0133911	0.0260926	0.0142697	0.0208872	0.00594324	0.0123391	0.0033654		-0.0002043	0.00751838	0.0094996		0.00095973		13.6	0.0134503	0.0156359	0.0173966	0.0256385
13.8	0.252893	0.244854	0.219625	0.221354	0.166387	0.168171	0.104006	0.095028	0.0306625	0.0487192	0.027959	0.033169	0.00477537	0.01271	13.8	-0.0159619	0.00060727	-0.0020389	0.00493761	0.00145282	0.00325304	-0.0029283	0.00119625	-0.0232448		0.00295649		-0.0083073	0.00072231	13.8	0.0140489	0.0262805	0.0146202	0.021043	0.00637023	0.0124301	0.00400268		0.00019012	0.00757193	0.0102574		0.00136164		13.8	0.013635	0.0156359	0.0178638	0.0256385
14	0.253788	0.246104	0.220369	0.222544	0.167697	0.169506	0.104754	0.0960609	0.0313291	0.049328	0.0287651	0.0336062	0.00551644	0.0128823	14	-0.015643	0.00061446	-0.0019063	0.00499214	0.00187088	0.0032927	-0.0018146	0.00121189	-0.0219546		0.00343107		-0.0077087	0.00072528	14	0.0148136	0.026465	0.0153901	0.021196	0.00732629	0.0125196	0.00481936		0.00068254	0.00762448	0.0110982		0.0020649		14	0.0136243	0.0156359	0.0183944	0.0256385
14.2	0.255011	0.247343	0.22144	0.223715	0.169288	0.170823	0.105774	0.097086	0.0323192	0.0499343	0.0299834	0.0340422	0.00658166	0.0130543	14.2	-0.0148582	0.0006216	-0.0009776	0.00504627	0.0029137	0.00333217	-0.0004556	0.00122747	-0.0204528		0.00454191		-0.0065566	0.00072806	14.2	0.0159083	0.026646	0.0165488	0.0213465	0.00879053	0.0126075	0.00616734		0.00136358	0.00767604	0.0121413		0.00306021		14.2	0.0133429	0.0156359	0.0186409	0.0256385
14.4	0.256259	0.248571	0.22251	0.224868	0.170894	0.172121	0.106954	0.0981034	0.033495	0.0505381	0.0313366	0.0344771	0.00766286	0.0132261	14.4	-0.0136492	0.00062871	0.00064133	0.00509999	0.00443242	0.00337144	0.00119836	0.00124302	-0.0189881		0.00614164		-0.0049905	0.00073067	14.4	0.0169724	0.0268238	0.0177351	0.0214943	0.0104557	0.0126938	0.00770838		0.00200567	0.00772662	0.0131204		0.00395133		14.4	0.0127119	0.0156359	0.0185258	0.0256385
14.6	0.257633	0.249787	0.223755	0.226004	0.172444	0.173401	0.10803	0.0991132	0.0348851	0.0511395	0.0328337	0.0349108	0.00864199	0.0133974	14.6	-0.0124019	0.00063577	0.002516	0.00515333	0.00620018	0.00341053	0.00273516	0.00125852	-0.0178674		0.00778964		-0.0031377	0.0007331	14.6	0.0174702	0.0269982	0.0184462	0.0216396	0.0115972	0.0127787	0.00919534		0.0022145	0.00777626	0.0135286		0.00430977		14.6	0.0120556	0.0156359	0.0184172	0.0256385
14.8	0.258843	0.250993	0.224864	0.227123	0.173759	0.174664	0.108751	0.100116	0.0361634	0.0517384	0.0341623	0.0353433	0.00918037	0.0135685	14.8	-0.0113203	0.0006428	0.00435234	0.00520627	0.00794398	0.00344943	0.00386858	0.00127397	-0.017074		0.00927265		-0.0013095	0.00073534	14.8	0.0176641	0.0271695	0.0188819	0.0217825	0.0122323	0.012862	0.0105167		0.00225483	0.00782496	0.0135446		0.00431905		14.8	0.0117551	0.0156359	0.0186533	0.0256385
15	0.259793	0.252189	0.225709	0.228225	0.174797	0.17591	0.109031	0.10111	0.0372679	0.0523348	0.0350365	0.0357747	0.00913693	0.0137393	15	-0.010729	0.00064978	0.00574224	0.00525881	0.00896622	0.00348814	0.00430305	0.00128938	-0.0170433		0.010057		-0.0003364	0.00073742	15	0.0174576	0.0273376	0.0189601	0.0219229	0.0122641	0.0129439	0.0110577		0.00205188	0.00787274	0.0129393		0.00386128		15	0.0116253	0.0156359	0.0190149	0.0256385
15.2	0.260656	0.253374	0.226397	0.229311	0.175635	0.177139	0.1091	0.102098	0.0383518	0.0529289	0.0356438	0.036205	0.00877466	0.0139097	15.2	-0.0108101	0.00065672	0.0062102	0.00531097	0.00892656	0.00352667	0.00372957	0.00130474	-0.0180276		0.00990767		-0.0003929	0.00073931	15.2	0.0170838	0.0275026	0.0190238	0.0220608	0.0120416	0.0130244	0.0105872		0.00180967	0.00791962	0.012104		0.00327716		15.2	0.0118326	0.0156359	0.0196761	0.0256385
15.4	0.261549	0.25455	0.227045	0.230382	0.176091	0.178352	0.10897	0.103078	0.0393434	0.0535205	0.0360378	0.0366341	0.00811448	0.0140798	15.4	-0.011518	0.00066361	0.00577177	0.00536275	0.00803741	0.00356501	0.00227713	0.00132006	-0.0196345		0.00902531		-0.0013563	0.00074103	15.4	0.0165868	0.0276646	0.0189796	0.0221965	0.0114479	0.0131034	0.0093087		0.00124247	0.00796561	0.0111059		0.00258892		15.4	0.0124829	0.0156359	0.0207215	0.0256385
15.6	0.262488	0.255715	0.227715	0.231438	0.176347	0.179548	0.108772	0.104051	0.0401035	0.0541096	0.0362278	0.037062	0.00736553	0.0142496	15.6	-0.012259	0.00067047	0.00499631	0.00541415	0.00674642	0.00360317	0.00052101	0.00133534	-0.0212943		0.00807918		-0.002605	0.00074258	15.6	0.0164296	0.0278236	0.0189912	0.0223299	0.0109775	0.0131811	0.00760944		0.00063017	0.00801074	0.0103084		0.00205985		15.6	0.0135098	0.0156359	0.0218983	0.0256385
15.8	0.263562	0.256871	0.228535	0.23248	0.176563	0.180728	0.108656	0.105016	0.0406422	0.0546964	0.0362606	0.0374889	0.00670658	0.0144191	15.8	-0.0132124	0.00067729	0.0036975	0.00546516	0.00501301	0.00364114	-0.0016996	0.00135057	-0.0231946		0.00684261		-0.0042505	0.00074396	15.8	0.0164216	0.0279797	0.0189089	0.022461	0.0106637	0.0132575	0.00551071		1.68e-05	0.00805502	0.00956734		0.00161842		15.8	0.0144309	0.0156359	0.0226023	0.0256385
16	0.264727	0.258018	0.22941	0.233508	0.176639	0.181893	0.108589	0.105975	0.0408477	0.0552808	0.0361886	0.0379145	0.00600525	0.0145882	16	-0.014223	0.00068407	0.00200679	0.00551581	0.00325359	0.00367893	-0.0041024	0.00136576	-0.0251039		0.00555434		-0.0060132	0.00074517	16	0.0167611	0.0281329	0.0189542	0.0225898	0.0108157	0.0133325	0.00376462		-0.0002231	0.00809847	0.00937509		0.00150052		16	0.0152051	0.0156359	0.0228823	0.0256385
16.2	0.265747	0.259155	0.230268	0.234522	0.176449	0.183042	0.108506	0.106926	0.0406831	0.0558628	0.0359157	0.0383391	0.005182	0.0147571	16.2	-0.0149271	0.0006908	0.00056129	0.00556608	0.00207842	0.00371655	-0.0060859	0.0013809	-0.0263499		0.00459536		-0.0075506	0.0007462	16.2	0.0170068	0.0282833	0.0187232	0.0227165	0.0109271	0.0134062	0.00233816		-0.0004765	0.0081411	0.00937349		0.00139385		16.2	0.0160493	0.0156359	0.0231742	0.0256385
16.4	0.266518	0.260283	0.231143	0.235523	0.176207	0.184177	0.108734	0.107871	0.0403004	0.0564425	0.0355825	0.0387625	0.00440236	0.0149256	16.4	-0.0155174	0.0006975	-0.0005793	0.00561597	0.00133915	0.00375398	-0.0075195	0.001396	-0.0270245		0.0038821		-0.0089086	0.00074707	16.4	0.0172716	0.0284309	0.0182841	0.0228411	0.0109162	0.0134786	0.00135679		-0.0005588	0.00818292	0.00958238		0.00123583		16.4	0.0168432	0.0156359	0.0235174	0.0256385
16.6	0.267019	0.261402	0.231948	0.236512	0.175944	0.185296	0.109181	0.108808	0.0397303	0.0570198	0.0351487	0.0391848	0.00371684	0.0150938	16.6	-0.0163228	0.00070415	-0.0017679	0.00566551	0.0005174	0.00379123	-0.0087041	0.00141105	-0.0275121		0.00297088		-0.0105458	0.00074777	16.6	0.0174245	0.0285759	0.0176948	0.0229636	0.010677	0.0135498	0.00035664		-0.0003999	0.00822396	0.00979452		0.00104606		16.6	0.0174305	0.0156359	0.0238256	0.0256385
16.8	0.267787	0.262512	0.233023	0.237488	0.176082	0.186401	0.110124	0.109739	0.0393857	0.0575947	0.0350307	0.0396059	0.00354345	0.0152617	16.8	-0.0172427	0.00071077	-0.0027421	0.00571467	-0.0002661	0.0038283	-0.0093178	0.00142607	-0.0275607		0.00198658		-0.0121427	0.00074831	16.8	0.0174601	0.0287182	0.0170985	0.023084	0.0103423	0.0136198	-0.0004905		-0.0001714	0.00826422	0.0101374		0.00085518		16.8	0.0179155	0.0156359	0.0242516	0.0256385
17	0.268805	0.263613	0.234326	0.238453	0.176616	0.187492	0.111387	0.110663	0.0393819	0.0581673	0.0352374	0.040026	0.0038879	0.0154293	17	-0.0182276	0.00071735	-0.003447	0.00576348	-0.0009725	0.00386519	-0.009576	0.00144103	-0.0271358		0.00101157		-0.0134724	0.00074867	17	0.0174823	0.0288579	0.016669	0.0232024	0.00997661	0.0136886	-0.0011694		3.56e-05	0.00830373	0.0104642		0.00073779		17	0.018241	0.0156359	0.0246211	0.0256385
17.2	0.269938	0.264706	0.235574	0.239405	0.177261	0.188569	0.112659	0.11158	0.0395441	0.0587375	0.0355612	0.0404449	0.00453189	0.0155966	17.2	-0.0190786	0.00072389	-0.0037805	0.00581193	-0.0016157	0.00390191	-0.0092515	0.00145596	-0.0263928		0.00025613		-0.0142816	0.00074888	17.2	0.0178441	0.028995	0.016732	0.0233189	0.00991154	0.0137562	-0.001459		0.00034436	0.00834249	0.0109053		0.00080631		17.2	0.0180216	0.0156359	0.0246113	0.0256385
17.4	0.271256	0.26579	0.236855	0.240347	0.177975	0.189633	0.113715	0.11249	0.0398478	0.0593055	0.0359388	0.0408627	0.00532453	0.0157635	17.4	-0.019343	0.00073039	-0.0033969	0.00586002	-0.0017219	0.00393845	-0.0082347	0.00147084	-0.0251157		4.18947e-05		-0.0141817	0.00074892	17.4	0.0184036	0.0291296	0.0172234	0.0234334	0.0102759	0.0138226	-0.0015356		0.00073645	0.00838052	0.0113397		0.00096108		17.4	0.0174248	0.0156359	0.0242284	0.0256385
17.6	0.27265	0.266866	0.238167	0.241277	0.178968	0.190683	0.114947	0.113394	0.0404301	0.0598711	0.036571	0.0412794	0.00623675	0.0159302	17.6	-0.0187339	0.00073685	-0.0020611	0.00590776	-0.0008812	0.00397482	-0.0063538	0.00148568	-0.0230381		0.00077763		-0.0129487	0.0007488	17.6	0.0189303	0.0292618	0.017883	0.023546	0.0108509	0.0138879	-0.0013203		0.00095266	0.00841783	0.0117093		0.00104469		17.6	0.0164845	0.0156359	0.0235469	0.0256385
17.8	0.273516	0.267933	0.238911	0.242198	0.179731	0.19172	0.11589	0.114292	0.0409632	0.0604345	0.0369274	0.0416949	0.00673615	0.0160965	17.8	-0.0173795	0.00074328	-8.21e-05	0.00595515	0.00070457	0.00401101	-0.003878	0.00150047	-0.0205256		0.00229388		-0.0107883	0.00074853	17.8	0.0193841	0.0293915	0.0184988	0.0236567	0.0114257	0.0139521	-0.000935		0.00099368	0.00845444	0.0118176		0.00091961		17.8	0.0152978	0.0156359	0.0227158	0.0256385
18	0.273808	0.268992	0.239127	0.243107	0.180148	0.192744	0.116389	0.115182	0.0413277	0.0609955	0.036891	0.0421094	0.00688443	0.0162626	18	-0.0155479	0.00074966	0.0022814	0.00600219	0.00278927	0.00404702	-0.0011575	0.00151522	-0.0179603		0.00429495		-0.0080261	0.00074809	18	0.0194646	0.0295189	0.0187879	0.0237656	0.011668	0.0140152	-0.0008378		0.00071334	0.00849037	0.0115347		0.00038408		18	0.0138406	0.0156359	0.0218803	0.0256385
18.2	0.273822	0.270043	0.239094	0.244007	0.180494	0.193755	0.116605	0.116067	0.041608	0.0615543	0.0366955	0.0425227	0.00683178	0.0164283	18.2	-0.0138264	0.00075601	0.00449599	0.00604888	0.00488756	0.00408287	0.00118071	0.00152993	-0.0157738		0.00614831		-0.0052738	0.00074749	18.2	0.0191623	0.029644	0.0187087	0.0238727	0.0114466	0.0140772	-0.0008767		0.00025554	0.00852561	0.0110371		-0.0004062		18.2	0.0123251	0.0156359	0.0211477	0.0256385
18.4	0.273512	0.271086	0.238718	0.244897	0.180771	0.194754	0.116565	0.116945	0.0417493	0.0621108	0.0362751	0.042935	0.00651859	0.0165937	18.4	-0.0125235	0.00076232	0.00617499	0.00609523	0.00648495	0.00411854	0.00274821	0.0015446	-0.0143304		0.00755291		-0.0031096	0.00074674	18.4	0.0189216	0.0297668	0.0186362	0.023978	0.0110543	0.0141381	-0.0008075		-9.38e-05	0.00856019	0.0106396		-0.0010462		18.4	0.0107641	0.0156359	0.0205286	0.0256385
18.6	0.273446	0.272121	0.238363	0.245778	0.181198	0.19574	0.116588	0.117816	0.0421549	0.062665	0.0359496	0.0433462	0.00627346	0.0167588	18.6	-0.011964	0.00076859	0.00702984	0.00614124	0.00722096	0.00415404	0.00342582	0.00155922	-0.0139692		0.00808851		-0.0017527	0.00074583	18.6	0.0189159	0.0298873	0.0188715	0.0240816	0.0108015	0.0141981	-0.0005683		-4.44e-05	0.00859412	0.0103931		-0.0012733		18.6	0.00920707	0.0156359	0.0199156	0.0256385
18.8	0.273911	0.273148	0.238495	0.24665	0.182219	0.196715	0.117116	0.118682	0.0429864	0.063217	0.0361242	0.0437562	0.00644647	0.0169236	18.8	-0.0120026	0.00077483	0.00719127	0.00618692	0.00734803	0.00418937	0.00339898	0.0015738	-0.0145898		0.00799251		-0.0010827	0.00074476	18.8	0.0195967	0.0300056	0.0197991	0.0241835	0.011176	0.014257	0.00034125		0.0006822	0.00862741	0.010835		-0.0005371		18.8	0.00777186	0.0156359	0.0192016	0.0256385
19	0.275088	0.274167	0.239431	0.247512	0.183968	0.197678	0.118483	0.119541	0.0444319	0.0637668	0.0369844	0.0441652	0.00721412	0.0170881	19	-0.012253	0.00078102	0.00689246	0.00623226	0.00710157	0.00422453	0.00311385	0.00158834	-0.0155899		0.00759232		-0.0008655	0.00074354	19	0.0208732	0.0301218	0.0211379	0.0242837	0.0119434	0.0143149	0.00197457		0.00176246	0.00866007	0.0117178		0.00085405		19	0.00649899	0.0156359	0.0183427	0.0256385
19.2	0.277104	0.275179	0.24136	0.248366	0.186527	0.198629	0.120759	0.120394	0.0466475	0.0643143	0.0385881	0.0445731	0.00873783	0.0172523	19.2	-0.0124478	0.00078719	0.00638434	0.00627726	0.00681686	0.00425952	0.00260164	0.00160284	-0.0167305		0.00715166		-0.0008994	0.00074217	19.2	0.0224618	0.0302359	0.022637	0.0243824	0.0130401	0.0143718	0.00395321		0.00304613	0.00869212	0.0127606		0.00267977		19.2	0.00555863	0.0156359	0.0173898	0.0256385
19.4	0.279723	0.276183	0.243995	0.249212	0.18955	0.199569	0.123671	0.121241	0.0493752	0.0648597	0.0406971	0.0449799	0.0107454	0.0174162	19.4	-0.012855	0.00079331	0.00552018	0.00632194	0.00634452	0.00429435	0.00167847	0.0016173	-0.0181282		0.0065046		-0.0012639	0.00074065	19.4	0.0240598	0.0303479	0.0241303	0.0244793	0.0142897	0.0144278	0.00599193		0.00451231	0.00872357	0.0137452		0.00473721		19.4	0.00492712	0.0156359	0.0164355	0.0256385
19.6	0.282241	0.277179	0.246742	0.250049	0.192352	0.200498	0.126462	0.122082	0.0518387	0.0654028	0.0426277	0.0453855	0.0125961	0.0175798	19.6	-0.0130508	0.0007994	0.00477848	0.00636629	0.0062115	0.004329	0.00069724	0.00163171	-0.0192704		0.00613788		-0.001585	0.00073897	19.6	0.0257654	0.0304579	0.0258569	0.0245748	0.0157373	0.0144829	0.00840105		0.00618054	0.00875442	0.0150707		0.00693581		19.6	0.00474501	0.0156359	0.0158283	0.0256385
19.8	0.284263	0.278168	0.249319	0.250878	0.194457	0.201416	0.128751	0.122917	0.0537569	0.0659437	0.0440339	0.0457902	0.0139086	0.017743	19.8	-0.0129023	0.00080545	0.00449454	0.00641032	0.00649334	0.00436349	-4.13e-05	0.00164608	-0.0198003		0.00616317		-0.0017507	0.00073715	19.8	0.0268893	0.0305659	0.0272235	0.0246687	0.0166307	0.014537	0.0103892		0.00749002	0.00878469	0.0159267		0.00848606		19.8	0.00517209	0.0156359	0.0158468	0.0256385
20	0.285662	0.27915	0.251521	0.2517	0.195938	0.202323	0.130685	0.123746	0.0550275	0.0664824	0.0449807	0.0461937	0.0146938	0.017906	20	-0.0126955	0.00081147	0.00460181	0.00645402	0.0068738	0.00439782	-0.0004345	0.00166041	-0.0200829		0.00630609		-0.0018636	0.00073517	20	0.0276667	0.0306719	0.0285575	0.024761	0.0172626	0.0145902	0.0118289		0.00878195	0.00881439	0.0166512		0.00974176		20	0.00612719	0.0156359	0.0163682	0.0256385
20.2	0.286326	0.280124	0.253199	0.252513	0.196837	0.20322	0.132218	0.124569	0.0555986	0.067019	0.0455256	0.0465962	0.0148944	0.0180687	20.2	-0.0125407	0.00081745	0.00495038	0.0064974	0.0071019	0.00443198	-0.0005367	0.0016747	-0.0201412		0.00644361		-0.002021	0.00073305	20.2	0.0281509	0.030776	0.029741	0.0248519	0.0176677	0.0146425	0.0125734		0.0100643	0.00884353	0.0172022		0.0105974		20.2	0.00745433	0.0156359	0.0171283	0.0256385
20.4	0.286725	0.281091	0.25461	0.25332	0.197488	0.204106	0.1336	0.125386	0.0558979	0.0675534	0.0459763	0.0469976	0.014901	0.018231	20.4	-0.0120259	0.00082339	0.00576744	0.00654046	0.00764798	0.00446597	-9.79e-05	0.00168894	-0.0194894		0.00681585		-0.0017412	0.00073079	20.4	0.0283138	0.0308782	0.0305776	0.0249413	0.0177739	0.014694	0.0127037		0.0109359	0.00887212	0.0175425		0.0109266		20.4	0.00899946	0.0156359	0.017995	0.0256385
20.6	0.286965	0.282051	0.255711	0.254119	0.197873	0.204983	0.134618	0.126198	0.0561077	0.0680856	0.0462563	0.0473979	0.0146681	0.0183931	20.6	-0.0115921	0.0008293	0.00646058	0.00658321	0.00803646	0.00449981	0.00042288	0.00170315	-0.0185635		0.0069724		-0.001527	0.00072838	20.6	0.028108	0.0309786	0.0307921	0.0250293	0.0175135	0.0147446	0.0121557		0.0112737	0.00890017	0.0173298		0.010674		20.6	0.0106203	0.0156359	0.0187382	0.0256385
20.8	0.287172	0.283004	0.256487	0.254911	0.198084	0.205849	0.135298	0.127003	0.0562687	0.0686157	0.0462772	0.0477971	0.0143574	0.0185549	20.8	-0.0110904	0.00083518	0.00707992	0.00662565	0.00819256	0.00453348	0.00105338	0.00171731	-0.0175587		0.00710598		-0.0012749	0.00072582	20.8	0.028077	0.0310771	0.0309236	0.0251159	0.0174874	0.0147944	0.0114549		0.0116062	0.0089277	0.0172065		0.0104624		20.8	0.0120465	0.0156359	0.0192261	0.0256385
21	0.287378	0.283949	0.256976	0.255696	0.19834	0.206705	0.135614	0.127804	0.05648	0.0691436	0.0461732	0.0481953	0.0138051	0.0187163	21	-0.0102988	0.00084102	0.00781862	0.00666778	0.00854504	0.00456699	0.00158445	0.00173144	-0.0162739		0.0074972		-0.0008887	0.00072312	21	0.0280523	0.0311739	0.0309111	0.0252011	0.0176242	0.0148433	0.0107834		0.0120034	0.0089547	0.0171834		0.0102742		21	0.0135169	0.0156359	0.0197287	0.0256385
21.2	0.287589	0.284888	0.257277	0.256474	0.198777	0.207552	0.135808	0.128598	0.0569518	0.0696694	0.046134	0.0485925	0.0133345	0.0188775	21.2	-0.0092988	0.00084682	0.00852231	0.0067096	0.00890719	0.00460033	0.00185167	0.00174552	-0.0149634		0.00806548		-0.0003884	0.00072028	21.2	0.0276824	0.0312689	0.0306172	0.025285	0.0175558	0.0148915	0.0100209		0.0121894	0.0089812	0.0171066		0.0098954		21.2	0.0146797	0.0156359	0.0201808	0.0256385
21.4	0.287698	0.285819	0.257447	0.257246	0.199333	0.20839	0.135673	0.129387	0.0576576	0.0701931	0.0460817	0.0489885	0.0130471	0.0190384	21.4	-0.0083346	0.00085259	0.00908944	0.00675111	0.00911284	0.00463352	0.0018284	0.00175956	-0.0139656		0.00865478		7.35387e-05	0.00071729	21.4	0.0268891	0.0313622	0.0299278	0.0253675	0.0169971	0.0149388	0.00905394		0.012025	0.0090072	0.0168426		0.00908783		21.4	0.0155777	0.0156359	0.0206433	0.0256385
21.6	0.287767	0.286744	0.257628	0.258012	0.200041	0.209218	0.135431	0.130171	0.058443	0.0707147	0.0461272	0.0493835	0.0130097	0.0191989	21.6	-0.0073692	0.00085833	0.00971067	0.00679232	0.00933817	0.00466655	0.00158587	0.00177356	-0.0133542		0.00937319		0.0006853	0.00071417	21.6	0.0257916	0.0314538	0.0288703	0.0254487	0.0159037	0.0149854	0.00781465		0.0115191	0.00903271	0.0164783		0.00790311		21.6	0.0158498	0.0156359	0.0208233	0.0256385
21.8	0.288004	0.287662	0.257844	0.258771	0.200991	0.210037	0.135448	0.130949	0.0592807	0.0712341	0.0465274	0.0497775	0.0130771	0.0193592	21.8	-0.0067378	0.00086403	0.00995543	0.00683323	0.00935311	0.00469942	0.00088171	0.00178752	-0.0133084		0.00970189		0.00099687	0.0007109	21.8	0.0242158	0.0315438	0.027248	0.0255287	0.0141418	0.0150312	0.00632275		0.0104211	0.00905773	0.015888		0.00631177		21.8	0.0154582	0.0156359	0.02058	0.0256385
22	0.288587	0.288573	0.258229	0.259523	0.201984	0.210847	0.135714	0.131721	0.0602232	0.0717515	0.0471721	0.0501704	0.0134503	0.0195192	22	-0.0065954	0.0008697	0.00962309	0.00687383	0.00884418	0.00473213	-0.0004529	0.00180144	-0.013857		0.009425		0.00074866	0.0007075	22	0.0226097	0.0316322	0.0254578	0.0256074	0.0121818	0.0150762	0.00488479		0.00896299	0.00908229	0.0151601		0.00465535		22	0.0142999	0.0156359	0.0199603	0.0256385
22.2	0.28988	0.289477	0.258962	0.26027	0.203186	0.211648	0.136426	0.132489	0.0614383	0.0722668	0.0480436	0.0505623	0.0142105	0.0196788	22.2	-0.0066619	0.00087534	0.00916244	0.00691415	0.00821908	0.00476469	-0.0019008	0.00181532	-0.0145736		0.00893842		0.00033578	0.00070396	22.2	0.021316	0.031719	0.0239191	0.0256848	0.010427	0.0151206	0.00376058		0.00748378	0.00910638	0.0143872		0.00329513		22.2	0.0126295	0.0156359	0.0191365	0.0256385
22.4	0.291568	0.290375	0.259871	0.261011	0.204634	0.212441	0.137591	0.133251	0.0625496	0.07278	0.0489803	0.0509531	0.015109	0.0198382	22.4	-0.0068407	0.00088094	0.00874561	0.00695417	0.00757081	0.00479709	-0.0032897	0.00182916	-0.015467		0.0083918		-0.0002607	0.00070028	22.4	0.0206336	0.0318042	0.0228853	0.0257611	0.00931754	0.0151642	0.00336663		0.00633805	0.00913002	0.0139017		0.00258618		22.4	0.0106916	0.0156359	0.0181514	0.0256385
22.6	0.293582	0.291266	0.260985	0.261746	0.206269	0.213225	0.139103	0.134007	0.0636698	0.0732912	0.0499619	0.0513429	0.0162723	0.0199973	22.6	-0.0069959	0.0008865	0.00839227	0.00699389	0.00690762	0.00482933	-0.0045134	0.00184295	-0.0163172		0.00774456		-0.0008944	0.00069647	22.6	0.0202352	0.0318878	0.0221312	0.0258362	0.00857717	0.0152071	0.00343337		0.00531775	0.00915322	0.0135022		0.00226721		22.6	0.00886291	0.0156359	0.0175084	0.0256385
22.8	0.295774	0.29215	0.262281	0.262476	0.20794	0.214001	0.140497	0.134759	0.0647303	0.0738003	0.0507726	0.0517316	0.0176144	0.0201561	22.8	-0.0070012	0.00089204	0.00822462	0.00703333	0.00642505	0.00486142	-0.0056099	0.00185671	-0.0170123		0.00721803		-0.001398	0.00069252	22.8	0.0200296	0.03197	0.0215928	0.0259101	0.00804609	0.0152493	0.00367455		0.00439694	0.00917598	0.0130201		0.00218241		22.8	0.0073344	0.0156359	0.0174381	0.0256385
23	0.297769	0.293028	0.263467	0.2632	0.209433	0.214769	0.141442	0.135505	0.0655056	0.0743074	0.0511782	0.0521193	0.0188152	0.0203146	23	-0.0066991	0.00089754	0.00854765	0.00707248	0.00647018	0.00489335	-0.0060357	0.00187043	-0.0173548		0.00718911		-0.0013721	0.00068844	23	0.0198396	0.0320507	0.0211755	0.0259829	0.00760699	0.0152908	0.00387017		0.00350233	0.0091983	0.0123898		0.00199216		23	0.00615962	0.0156359	0.0178351	0.0256385
23.2	0.299313	0.2939	0.264583	0.263918	0.210613	0.215528	0.141746	0.136246	0.0658145	0.0748124	0.0512272	0.052506	0.0196862	0.0204728	23.2	-0.0061829	0.00090301	0.00925922	0.00711134	0.00705666	0.00492513	-0.0058205	0.00188411	-0.0174237		0.00751386		-0.0011101	0.00068423	23.2	0.0195164	0.03213	0.020716	0.0260546	0.00723098	0.0153317	0.00407772		0.00263269	0.00922021	0.0116849		0.00141653		23.2	0.00553843	0.0156359	0.0187636	0.0256385
23.4	0.300411	0.294765	0.265682	0.264631	0.211297	0.21628	0.141685	0.136982	0.0658053	0.0753154	0.051122	0.0528916	0.0202225	0.0206307	23.4	-0.0056316	0.00090845	0.0101893	0.00714992	0.00793088	0.00495676	-0.0050205	0.00189775	-0.0171424		0.00793472		-0.0006731	0.00067989	23.4	0.0186185	0.0322078	0.0198534	0.0261251	0.00653205	0.0153719	0.00364858		0.00152064	0.00924171	0.0105076		0.00020646		23.4	0.00534529	0.0156359	0.0201711	0.0256385
23.6	0.300968	0.295624	0.266642	0.265339	0.211587	0.217024	0.141435	0.137713	0.0654847	0.0758163	0.0509401	0.0532762	0.0203193	0.0207883	23.6	-0.0052064	0.00091385	0.0110549	0.00718822	0.00882329	0.00498824	-0.0040565	0.00191135	-0.0167887		0.00840093		-0.0003116	0.00067541	23.6	0.0175951	0.0322843	0.0189841	0.0261946	0.00600854	0.0154115	0.00267606		0.0005714	0.0092628	0.00930792		-0.0011579		23.6	0.00555815	0.0156359	0.0217812	0.0256385
23.8	0.301147	0.296477	0.267431	0.266042	0.211619	0.217761	0.141317	0.138439	0.0651141	0.0763153	0.0509843	0.0536598	0.0200873	0.0209456	23.8	-0.0051357	0.00091922	0.0116612	0.00722624	0.00958489	0.00501956	-0.0031738	0.00192491	-0.0165471		0.00881823		-8.3e-05	0.00067081	23.8	0.0168905	0.0323594	0.0182289	0.0262631	0.00596876	0.0154504	0.00174062		0.00024971	0.00928349	0.00847579		-0.0022855		23.8	0.00600662	0.0156359	0.0232325	0.0256385
24	0.301218	0.297323	0.268087	0.26674	0.211483	0.218489	0.141601	0.139161	0.0648667	0.0768122	0.0511531	0.0540423	0.0196685	0.0211027	24	-0.0054719	0.00092456	0.0116706	0.00726398	0.00998955	0.00505074	-0.0028479	0.00193843	-0.0167952		0.00888533		-0.000342	0.00066607	24	0.016659	0.0324331	0.0176759	0.0263305	0.00646609	0.0154887	0.00133008		0.00055343	0.00930379	0.00821942		-0.0027444		24	0.0067375	0.0156359	0.0245083	0.0256385
24.2	0.301295	0.298163	0.268465	0.267432	0.211201	0.219211	0.142145	0.139877	0.0647099	0.0773072	0.0513435	0.0544239	0.0190084	0.0212594	24.2	-0.0062426	0.00092987	0.0109207	0.00730145	0.00986143	0.00508177	-0.0031105	0.00195191	-0.0176557		0.00855894		-0.001083	0.00066121	24.2	0.0169254	0.0325056	0.0173909	0.0263968	0.00734555	0.0155264	0.001235		0.00127372	0.00932371	0.00835001		-0.0025248		24.2	0.0078195	0.0156359	0.0255868	0.0256385
24.4	0.301632	0.298997	0.268792	0.26812	0.211305	0.219925	0.14294	0.140588	0.0649403	0.0778002	0.0517802	0.0548044	0.0184459	0.0214159	24.4	-0.0072183	0.00093515	0.00963734	0.00733864	0.00933905	0.00511264	-0.0039087	0.00196535	-0.0191779		0.00807273		-0.0021942	0.00065622	24.4	0.0178808	0.0325767	0.0177677	0.0264622	0.00879457	0.0155635	0.0016395		0.00263016	0.00934326	0.00900594		-0.001456		24.4	0.00919224	0.0156359	0.0264036	0.0256385
24.6	0.302186	0.299824	0.269091	0.268803	0.211811	0.220632	0.143985	0.141295	0.0655843	0.0782912	0.0525506	0.0551839	0.0180419	0.021572	24.6	-0.008422	0.00094039	0.00784773	0.00737557	0.00851351	0.00514337	-0.0051081	0.00197875	-0.0212856		0.00726452		-0.0035971	0.0006511	24.6	0.0192347	0.0326466	0.0185316	0.0265266	0.0105738	0.0156001	0.00250231		0.00436119	0.00936244	0.00990842		9.78e-05		24.6	0.0105444	0.0156359	0.0268125	0.0256385
24.8	0.302639	0.300646	0.26939	0.269482	0.212521	0.221332	0.145171	0.141996	0.0664776	0.0787802	0.0533327	0.0555624	0.0178829	0.0217279	24.8	-0.0095808	0.0009456	0.00583808	0.00741222	0.00746273	0.00517395	-0.0062724	0.00199212	-0.0237893		0.00628101		-0.0049181	0.00064586	24.8	0.02076	0.0327153	0.0197128	0.0265901	0.0124942	0.015636	0.00355662		0.00620875	0.00938125	0.0109839		0.00175813		24.8	0.0116044	0.0156359	0.0267179	0.0256385
25	0.303004	0.301462	0.269828	0.270156	0.213364	0.222026	0.146294	0.142694	0.0675751	0.0792673	0.0543741	0.0559399	0.0178683	0.0218835	25	-0.0104281	0.00095079	0.00412417	0.00744861	0.00651446	0.00520439	-0.006868	0.00200544	-0.0261537		0.00552421		-0.0057819	0.0006405	25	0.0221349	0.0327827	0.0209182	0.0266526	0.0140011	0.0156714	0.00432642		0.00780068	0.00939971	0.011756		0.00291849		25	0.0123129	0.0156359	0.0260632	0.0256385
25.2	0.303266	0.302272	0.270363	0.270825	0.214179	0.222712	0.147594	0.143386	0.0687014	0.0797525	0.0555105	0.0563163	0.0178406	0.0220388	25.2	-0.010946	0.00095594	0.00287043	0.00748473	0.00587674	0.00523467	-0.0072467	0.00201873	-0.0281434		0.00518121		-0.006172	0.00063501	25.2	0.0233919	0.0328489	0.022057	0.0267142	0.0151433	0.0157063	0.00488895		0.00901822	0.00941783	0.0124234		0.00365209		25.2	0.0124909	0.0156359	0.0248116	0.0256385
25.4	0.303435	0.303075	0.270917	0.27149	0.214688	0.223392	0.149108	0.144074	0.0696854	0.0802356	0.0564561	0.0566918	0.017721	0.0221938	25.4	-0.0113107	0.00096106	0.00177496	0.00752059	0.00531717	0.00526482	-0.0076517	0.00203198	-0.0296582		0.00493359		-0.0065665	0.0006294	25.4	0.0244436	0.032914	0.0229589	0.0267749	0.0158793	0.0157406	0.0052695		0.00968993	0.0094356	0.012982		0.00383055		25.4	0.0120681	0.0156359	0.0230968	0.0256385
25.6	0.303756	0.303873	0.27168	0.27215	0.215067	0.224065	0.15078	0.144757	0.0706785	0.0807169	0.0570885	0.0570663	0.0177559	0.0223485	25.6	-0.0113533	0.00096615	0.00121084	0.00755619	0.00501797	0.00529481	-0.0078339	0.00204519	-0.0303148		0.00511652		-0.0068382	0.00062366	25.6	0.0256154	0.0329779	0.0239468	0.0268347	0.0164608	0.0157743	0.00574294		0.0100853	0.00945304	0.0136803		0.00377092		25.6	0.0112852	0.0156359	0.0212751	0.0256385
25.8	0.304256	0.304665	0.27252	0.272806	0.215432	0.224732	0.152467	0.145435	0.0716165	0.0811962	0.0574544	0.0574398	0.0178631	0.022503	25.8	-0.0110797	0.00097121	0.00126457	0.00759154	0.00515919	0.00532467	-0.0077061	0.00205836	-0.0299677		0.00567057		-0.007004	0.00061781	25.8	0.0267454	0.0330407	0.0248789	0.0268936	0.016915	0.0158076	0.00632817		0.0100428	0.00947015	0.0142664		0.0034744		25.8	0.0103564	0.0156359	0.0194241	0.0256385
26	0.304784	0.305452	0.273283	0.273458	0.215873	0.225393	0.154034	0.146109	0.0723056	0.0816736	0.057476	0.0578122	0.0180322	0.0226571	26	-0.0106748	0.00097624	0.00171155	0.00762662	0.00552154	0.00535438	-0.0073409	0.0020715	-0.0289666		0.00625839		-0.0071314	0.00061184	26	0.0276229	0.0331024	0.0254681	0.0269516	0.0172957	0.0158403	0.0068062		0.00952325	0.00948693	0.014686		0.00298588		26	0.00936673	0.0156359	0.0176397	0.0256385
26.2	0.305299	0.306232	0.27402	0.274106	0.216324	0.226047	0.155155	0.146779	0.0729649	0.0821492	0.0572233	0.0581837	0.0183748	0.022811	26.2	-0.0099625	0.00098124	0.0026257	0.00766145	0.00601951	0.00538395	-0.006348	0.00208459	-0.0272673		0.00679956		-0.0071366	0.00060574	26.2	0.0282872	0.033163	0.0258728	0.0270088	0.0176641	0.0158725	0.00707358		0.00869044	0.0095034	0.014917		0.0024938		26.2	0.00841076	0.0156359	0.0161365	0.0256385
26.4	0.305938	0.307007	0.274897	0.27475	0.216879	0.226695	0.155804	0.147444	0.0737304	0.0826228	0.056875	0.0585542	0.0187665	0.0229646	26.4	-0.0089036	0.00098621	0.00411059	0.00769603	0.00687556	0.00541337	-0.0048672	0.00209765	-0.0248831		0.00757641		-0.0068403	0.00059953	26.4	0.0286726	0.0332225	0.0260368	0.0270652	0.0177922	0.0159043	0.00711406		0.00754497	0.00951957	0.014815		0.00203765		26.4	0.00750846	0.0156359	0.0148526	0.0256385
26.6	0.306661	0.307776	0.275868	0.275389	0.217511	0.227337	0.156009	0.148105	0.0746684	0.0830945	0.0566086	0.0589237	0.0191638	0.0231179	26.6	-0.0077553	0.00099115	0.00596778	0.00773035	0.00800805	0.00544266	-0.0027865	0.00211067	-0.0220829		0.00848889		-0.0063076	0.00059321	26.6	0.0283468	0.033281	0.0255178	0.0271208	0.0174013	0.0159356	0.00658694		0.00575753	0.00953542	0.014129		0.00113457		26.6	0.00685065	0.0156359	0.0138373	0.0256385
26.8	0.307553	0.30854	0.277073	0.276024	0.218289	0.227974	0.155956	0.148761	0.075791	0.0835643	0.0565786	0.0592922	0.0195955	0.0232709	26.8	-0.0068059	0.00099606	0.00788072	0.00776443	0.00909881	0.0054718	-0.0007949	0.00212365	-0.0193013		0.00934292		-0.0059493	0.00058676	26.8	0.0274169	0.0333385	0.024376	0.0271756	0.0166012	0.0159664	0.00545087		0.00357831	0.00955098	0.0130932		-0.0001314		26.8	0.00672122	0.0156359	0.0135214	0.0256385
27	0.308427	0.309298	0.278459	0.276656	0.218983	0.228604	0.155862	0.149413	0.0770134	0.0840323	0.0567024	0.0596598	0.0199908	0.0234236	27	-0.0059627	0.00100095	0.00973328	0.00779826	0.0101298	0.00550081	0.000879	0.00213659	-0.016484		0.0102787		-0.0057163	0.0005802	27	0.026248	0.0333949	0.0231699	0.0272296	0.0157629	0.0159967	0.00411437		0.00133947	0.00956624	0.0120873		-0.0014123		27	0.00722083	0.0156359	0.0140041	0.0256385
27.2	0.309149	0.31005	0.279689	0.277284	0.219605	0.229229	0.155725	0.150061	0.078038	0.0844984	0.0568753	0.0600263	0.0201345	0.0235761	27.2	-0.00536	0.00086166	0.0112232	0.00783184	0.0110547	0.00552967	0.00171946	0.0021495	-0.0140042		0.0112478		-0.0056693	0.00057353	27.2	0.0250295	0.0334504	0.0219196	0.0272829	0.0150335	0.0160265	0.00285865		-0.0006943	0.00958122	0.0112009		-0.002486		27.2	0.00823335	0.0156359	0.0150597	0.0256385
27.4	0.309808	0.310797	0.280534	0.277907	0.2201	0.229848	0.15567	0.150704	0.0788763	0.0849626	0.0571185	0.0603919	0.0201711	0.0237283	27.4	-0.0050003	0.00072329	0.0123143	0.00786518	0.0118388	0.0055584	0.00219891	0.00216237	-0.012089		0.012049		-0.0057369	0.00056674	27.4	0.0241078	0.0335049	0.0208673	0.0273354	0.0147414	0.0160559	0.00224428		-0.0021162	0.00959591	0.0107901		-0.0030751		27.4	0.00968185	0.0156359	0.0165327	0.0256385
27.6	0.310479	0.311539	0.281107	0.278527	0.220556	0.230461	0.155924	0.151343	0.0794778	0.085425	0.057304	0.0607565	0.020158	0.0238802	27.6	-0.0047499	0.00058585	0.0128705	0.00789828	0.0124022	0.00558699	0.00220114	0.0021752	-0.0107702		0.012485		-0.0059616	0.00055983	27.6	0.023706	0.0335584	0.0203413	0.0273871	0.0149865	0.0160849	0.00259765		-0.0028792	0.00961033	0.010835		-0.0029713		27.6	0.0112928	0.0156359	0.018086	0.0256385
27.8	0.311249	0.312275	0.281538	0.279144	0.221131	0.23107	0.156402	0.151978	0.0799095	0.0858856	0.0575269	0.0611201	0.0201635	0.0240318	27.8	-0.0043517	0.00044931	0.0130037	0.00793114	0.0129137	0.00561544	0.00226702	0.00218799	-0.0098046		0.0128068		-0.0059998	0.00055282	27.8	0.0235837	0.033611	0.0201516	0.0274382	0.0153252	0.0161135	0.00327428		-0.0033175	0.00962448	0.0107691		-0.0025535		27.8	0.0130111	0.0156359	0.0195162	0.0256385
28	0.311956	0.313005	0.281693	0.279756	0.221895	0.231672	0.156949	0.152609	0.0800946	0.0863443	0.0577681	0.0614828	0.0200915	0.0241831	28	-0.0039859	0.00031369	0.0127962	0.00796376	0.0132233	0.00564375	0.00231985	0.00220075	-0.0094733		0.0128803		-0.0060849	0.00054569	28	0.0237844	0.0336627	0.020327	0.0274885	0.0157303	0.0161416	0.00417565		-0.0033287	0.00963836	0.0106508		-0.0018373		28	0.0142907	0.0156359	0.020451	0.0256385
28.2	0.312526	0.313731	0.281632	0.280365	0.222623	0.23227	0.157655	0.153236	0.0801312	0.0868012	0.0580209	0.0618445	0.0199304	0.0243342	28.2	-0.0036143	0.00017897	0.0123616	0.00799614	0.0132026	0.00567193	0.00264132	0.00221347	-0.0097499		0.0126272		-0.0061031	0.00053846	28.2	0.0243589	0.0337135	0.0210045	0.0275382	0.0163831	0.0161693	0.00569238		-0.0027475	0.00965197	0.0108214		-0.0009328		28.2	0.0149331	0.0156359	0.0208278	0.0256385
28.4	0.312768	0.314451	0.281338	0.28097	0.223219	0.232862	0.158265	0.153859	0.0798629	0.0872562	0.0581515	0.0622052	0.0194763	0.0244849	28.4	-0.0029854	4.51466e-05	0.0120699	0.00802829	0.0130512	0.00569998	0.0032614	0.00222616	-0.0102495		0.0124237		-0.0057304	0.00053111	28.4	0.0254624	0.0337635	0.0222703	0.0275871	0.0174471	0.0161966	0.0076925		-0.0014926	0.00966533	0.0116066		0.00034286		28.4	0.0151563	0.0156359	0.0208475	0.0256385
28.6	0.312817	0.315165	0.280857	0.281572	0.223731	0.233449	0.158608	0.154477	0.0794205	0.0877095	0.0583759	0.062565	0.0187537	0.0246354	28.6	-0.0022561		0.0120643	0.00806021	0.0128581	0.00572788	0.00403916	0.0022388	-0.0108914		0.0124854		-0.0050494	0.00052366	28.6	0.0269696	0.0338125	0.0239188	0.0276354	0.0185695	0.0162235	0.0096925		0.00024747	0.00967844	0.0127893		0.00200045		28.6	0.0151895	0.0156359	0.0206904	0.0256385
28.8	0.312762	0.315875	0.280325	0.28217	0.22411	0.234031	0.15887	0.155092	0.0789274	0.088161	0.0586501	0.0629238	0.0180556	0.0247857	28.8	-0.0015156		0.0123889	0.00809189	0.0128818	0.00575566	0.0047174	0.00225141	-0.011468		0.0128654		-0.0040985	0.00051609	28.8	0.0289489	0.0338607	0.025985	0.027683	0.0199343	0.01625	0.0119889		0.0023699	0.00969131	0.0146577		0.00421216		28.8	0.0149523	0.0156359	0.0204057	0.0256385
29	0.312983	0.316579	0.280064	0.282765	0.224451	0.234609	0.159189	0.155703	0.078565	0.0886106	0.0590624	0.0632816	0.0175891	0.0249356	29	-0.0008395		0.0127979	0.00812335	0.0129646	0.0057833	0.00538822	0.00226399	-0.0119701		0.0133056		-0.0031304	0.00050842	29	0.0310131	0.0339081	0.027948	0.02773	0.0212551	0.0162762	0.014503		0.00463789	0.00970393	0.0167563		0.0064609		29	0.0146343	0.0156359	0.0201683	0.0256385
29.2	0.313526	0.317279	0.280082	0.283356	0.224959	0.235181	0.159443	0.156309	0.0783181	0.0890585	0.0596684	0.0636385	0.0174313	0.0250853	29.2	-0.0002733		0.0132958	0.00815457	0.0131959	0.00581081	0.00604475	0.00227652	-0.0122648		0.0139374		-0.0022972	0.00050064	29.2	0.0330384	0.0339547	0.0295754	0.0277764	0.0223807	0.0163019	0.0168093		0.00678452	0.00971631	0.0187358		0.00874008		29.2	0.0143661	0.0156359	0.0200941	0.0256385
29.4	0.313973	0.317973	0.279926	0.283944	0.225263	0.235748	0.159217	0.156912	0.0779042	0.0895047	0.0600922	0.0639945	0.0172489	0.0252347	29.4	-0.000152		0.0133654	0.00818558	0.0132329	0.00583819	0.00632096	0.00228902	-0.0127208		0.0142707		-0.001998	0.00049276	29.4	0.0344826	0.0340004	0.0304724	0.0278221	0.0229823	0.0163273	0.0183576		0.00836107	0.00972846	0.0200078		0.0104814		29.4	0.0140301	0.0156359	0.0200468	0.0256385
29.6	0.314256	0.318662	0.279664	0.284528	0.225287	0.236311	0.15869	0.157511	0.0774031	0.089949	0.0602775	0.0643495	0.0169579	0.0253838	29.6	-9.81e-05		0.0132696	0.00821635	0.0131999	0.00586543	0.00641879	0.00230149	-0.0131571		0.0144148		-0.0018962	0.00048477	29.6	0.0351844	0.0340454	0.0305485	0.0278672	0.0230892	0.0163523	0.019064		0.00938363	0.00974038	0.0206177		0.0115241		29.6	0.0135108	0.0156359	0.0200306	0.0256385
29.8	0.314384	0.319346	0.279288	0.285109	0.225083	0.236869	0.157926	0.158107	0.0769555	0.0903916	0.0602948	0.0647035	0.0163458	0.0255326	29.8	-0.0002332		0.0129425	0.00824691	0.0126439	0.00589255	0.00627746	0.00231392	-0.0137786		0.014122		-0.0022696	0.00047668	29.8	0.0355008	0.0340896	0.0303008	0.0279118	0.0229758	0.016377	0.0193079		0.0102892	0.00975208	0.0209109		0.0122222		29.8	0.0132008	0.0156359	0.0203358	0.0256385
30	0.314728	0.320025	0.279172	0.285687	0.225075	0.237423	0.157401	0.158698	0.0770332	0.0908324	0.0605254	0.0650566	0.0159087	0.0256812	30	-0.000538		0.012487	0.00827724	0.0118764	0.00591953	0.00558382	0.00232631	-0.0144518		0.0137064		-0.0026888	0.00046849	30	0.0355256	0.034133	0.0298871	0.0279557	0.0225802	0.0164013	0.0190224		0.0109342	0.00976355	0.0208849		0.0127536		30	0.0132514	0.0156359	0.0210411	0.0256385
30.2	0.315275	0.320699	0.279499	0.286262	0.22546	0.237972	0.157336	0.159285	0.0777901	0.0912715	0.0609755	0.0654088	0.0158183	0.0258295	30.2	-0.0009884		0.0119508	0.00830736	0.0111191	0.00594639	0.0045836	0.00233866	-0.0150261		0.0132093		-0.002968	0.00046019	30.2	0.0351403	0.0341757	0.0291905	0.0279991	0.0218021	0.0164253	0.0180944		0.0112309	0.00977481	0.0204683		0.0127823		30.2	0.0138104	0.0156359	0.0221156	0.0256385
30.4	0.316303	0.321368	0.280682	0.286833	0.226529	0.238517	0.158136	0.159869	0.0792895	0.0917088	0.0619005	0.06576	0.0163523	0.0259775	30.4	-0.0014302		0.011496	0.00833726	0.0104249	0.00597311	0.00329157	0.00235098	-0.0154686		0.012751		-0.0031189	0.00045179	30.4	0.0345867	0.0342177	0.0284926	0.0280419	0.0209425	0.0164489	0.0168794		0.0113098	0.00978586	0.0198047		0.0124764		30.4	0.0146185	0.0156359	0.0234088	0.0256385
30.6	0.31754	0.322032	0.282384	0.287401	0.227938	0.239057	0.159462	0.16045	0.0811776	0.0921444	0.0631014	0.0661103	0.0173167	0.0261253	30.6	-0.0019304		0.0109011	0.00836694	0.00960052	0.00599971	0.00191784	0.00236327	-0.0159862		0.0122201		-0.0034381	0.00044328	30.6	0.0341347	0.034259	0.028066	0.0280842	0.0204021	0.0164722	0.0159759		0.0114142	0.0097967	0.019216		0.0120537		30.6	0.0156887	0.0156359	0.0247634	0.0256385
30.8	0.318903	0.322692	0.284357	0.287966	0.229478	0.239593	0.161047	0.161026	0.0831665	0.0925783	0.0644292	0.0664597	0.0186766	0.0262728	30.8	-0.0025092		0.0101488	0.00839641	0.00887898	0.00602618	0.00056979	0.00237552	-0.0166501		0.0115865		-0.0038609	0.00043468	30.8	0.033556	0.0342995	0.0277226	0.0281259	0.020088	0.0164952	0.0153449		0.0114336	0.00980733	0.0185424		0.0114514		30.8	0.0163548	0.0156359	0.0256994	0.0256385
31	0.320135	0.323346	0.286268	0.288528	0.230994	0.240124	0.162698	0.161599	0.0850189	0.0930104	0.0656262	0.0668081	0.02009	0.02642	31	-0.0032129		0.00921526	0.00842566	0.00819823	0.00605252	-0.000279	0.00238773	-0.0174055		0.0107556		-0.0044552	0.00042598	31	0.0329293	0.0343394	0.0276803	0.028167	0.0201334	0.0165179	0.0151505		0.0115287	0.00981777	0.0180418		0.0108217		31	0.0166641	0.0156359	0.0261561	0.0256385
31.2	0.321274	0.323996	0.288115	0.289087	0.232434	0.240652	0.164605	0.162168	0.086651	0.0934409	0.0666482	0.0671556	0.0213762	0.0265669	31.2	-0.003842		0.00837178	0.0084547	0.00753995	0.00607874	-0.0006188	0.00239991	-0.0180687		0.00978462		-0.0050668	0.00041718	31.2	0.0320882	0.0343786	0.0278621	0.0282077	0.0203045	0.0165402	0.0151622		0.0113645	0.009828	0.0175279		0.0100768		31.2	0.0164868	0.0156359	0.0259336	0.0256385
31.4	0.32225	0.324641	0.289598	0.289643	0.233595	0.241175	0.166453	0.162734	0.0880258	0.0938696	0.0673627	0.0675021	0.0223033	0.0267136	31.4	-0.0042927		0.0077511	0.00848354	0.0070387	0.00610483	-0.000441	0.00241205	-0.0186673		0.00887897		-0.0056193	0.00040828	31.4	0.0310261	0.0344171	0.0281583	0.0282479	0.0203053	0.0165623	0.0151064		0.0109003	0.00983805	0.0171128		0.00924873		31.4	0.0162219	0.0156359	0.025484	0.0256385
31.6	0.323236	0.325282	0.290624	0.290196	0.234534	0.241695	0.168232	0.163296	0.089134	0.0942967	0.0678426	0.0678478	0.0231016	0.02686	31.6	-0.0044968		0.00757387	0.00851216	0.00680629	0.0061308	5.02632e-05	0.00242416	-0.0191169		0.00809878		-0.0059005	0.00039929	31.6	0.0299438	0.034455	0.0286695	0.0282875	0.0202753	0.016584	0.0151259		0.0103626	0.00984791	0.0169946		0.00858625		31.6	0.0156883	0.0156359	0.0248185	0.0256385
31.8	0.324271	0.325917	0.291415	0.290745	0.235464	0.24221	0.169995	0.163855	0.0901077	0.0947221	0.068197	0.0681925	0.0239562	0.0270061	31.8	-0.0045646		0.00765375	0.00854058	0.0066809	0.00615664	0.00065853	0.00243623	-0.0195065		0.00745223		-0.0058801	0.00039019	31.8	0.0289406	0.0344923	0.029255	0.0283266	0.0204074	0.0166054	0.0153771		0.00969925	0.00985758	0.0172243		0.00802517		31.8	0.0152291	0.0156359	0.0241799	0.0256385
32	0.325135	0.326548	0.291687	0.291292	0.236064	0.242721	0.171271	0.16441	0.0905935	0.0951458	0.068148	0.0685363	0.0246235	0.027152	32	-0.0045428		0.0079593	0.0085688	0.00660913	0.00618235	0.00098207	0.00244827	-0.0197923		0.00703228		-0.0056798	0.000381	32	0.028068	0.0345289	0.0296212	0.0283653	0.0205001	0.0166266	0.0155874		0.00869086	0.00986706	0.017566		0.00755272		32	0.0149413	0.0156359	0.0236458	0.0256385
32.2	0.325795	0.327175	0.291493	0.291836	0.236244	0.243229	0.171666	0.164961	0.0905748	0.0955678	0.0678054	0.0688792	0.0251753	0.0272976	32.2	-0.0046041		0.00836427	0.00859681	0.00663258	0.00620795	0.00100435	0.00246027	-0.0201677		0.00701505		-0.0054208	0.00037172	32.2	0.0274319	0.0345649	0.0298792	0.0284035	0.0204081	0.0166475	0.0158427		0.00753482	0.00987637	0.0180069		0.00730311		32.2	0.0148719	0.0156359	0.0234048	0.0256385
32.4	0.326469	0.327797	0.291293	0.292377	0.236227	0.243733	0.171551	0.16551	0.0902527	0.0959881	0.0675472	0.0692212	0.026052	0.0274429	32.4	-0.00459		0.0090034	0.00862462	0.00700808	0.00623342	0.00098231	0.00247224	-0.0202002		0.00753229		-0.0048208	0.00036234	32.4	0.0269933	0.0346003	0.0300109	0.0284412	0.0202026	0.0166681	0.016358		0.00629237	0.00988551	0.0183995		0.00712159		32.4	0.0147926	0.0156359	0.0231283	0.0256385
32.6	0.327415	0.328414	0.291495	0.292914	0.236472	0.244233	0.171329	0.166054	0.0899199	0.0964069	0.0676641	0.0695622	0.0272689	0.027588	32.6	-0.0046587		0.00960616	0.00865222	0.00749813	0.00625877	0.00085269	0.00248417	-0.0199957		0.00837886		-0.0042321	0.00035287	32.6	0.0264052	0.0346351	0.0295499	0.0284785	0.0194648	0.0166884	0.0167541		0.00477287	0.00989447	0.0183551		0.00651094		32.6	0.014854	0.0156359	0.0229388	0.0256385
32.8	0.328445	0.329027	0.291793	0.29345	0.236725	0.244729	0.170929	0.166596	0.0896486	0.0968239	0.0679512	0.0699024	0.0285542	0.0277328	32.8	-0.0047018		0.0102605	0.00867963	0.00807607	0.00628399	0.00074831	0.00249607	-0.0195961		0.00945865		-0.0037116	0.0003433	32.8	0.0256733	0.0346694	0.0284597	0.0285153	0.0179628	0.0167085	0.0165583		0.00294874	0.00990326	0.0177579		0.00544598		32.8	0.0150231	0.0156359	0.0227237	0.0256385
33	0.329342	0.329635	0.292051	0.293982	0.236813	0.245221	0.170226	0.167134	0.0894572	0.0972393	0.0682586	0.0702416	0.0295183	0.0278773	33	-0.0045033		0.0110077	0.00870685	0.00881259	0.0063091	0.00098333	0.00250793	-0.0190417		0.0106096		-0.0030837	0.00033365	33	0.0248471	0.034703	0.0270701	0.0285517	0.0160192	0.0167283	0.0158582		0.00118523	0.00991189	0.016877		0.00402565		33	0.0153724	0.0156359	0.0226752	0.0256385
33.2	0.330244	0.330239	0.29247	0.294511	0.23683	0.24571	0.169653	0.167669	0.0895592	0.0976531	0.0687236	0.07058	0.0303799	0.0280216	33.2	-0.0039055		0.0119731	0.00873386	0.00965655	0.00633408	0.00156453	0.00251976	-0.0181858		0.0116006		-0.0022028	0.0003239	33.2	0.0243253	0.0347361	0.0257057	0.0285876	0.0142244	0.0167478	0.0151053		-0.0002218	0.00992035	0.0160912		0.00257816		33.2	0.0160104	0.0156359	0.0228544	0.0256385
33.4	0.331078	0.330839	0.292924	0.295038	0.236855	0.246196	0.169244	0.1682	0.089972	0.0980652	0.0693342	0.0709174	0.0310055	0.0281656	33.4	-0.003081		0.0129497	0.00876069	0.0103355	0.00635895	0.00223237	0.00253156	-0.0172773		0.0122241		-0.0012201	0.00031406	33.4	0.0243545	0.0347687	0.0245616	0.0286231	0.0127725	0.0167671	0.0144165		-0.0011342	0.00992866	0.0154788		0.00143006		33.4	0.0172015	0.0156359	0.0234967	0.0256385
33.6	0.331725	0.331434	0.293377	0.295561	0.236773	0.246678	0.169058	0.168728	0.0905721	0.0984757	0.0699496	0.0712539	0.0314147	0.0283093	33.6	-0.0023431		0.0137339	0.00878731	0.010857	0.00638369	0.00251757	0.00254332	-0.0166144		0.0124807		-0.0002238	0.00030413	33.6	0.0249966	0.0348007	0.0237165	0.0286582	0.0118049	0.0167861	0.0137735		-0.0017496	0.00993681	0.0148683		0.00073319		33.6	0.0186801	0.0156359	0.024392	0.0256385
33.8	0.332214	0.332025	0.293936	0.296082	0.236789	0.247156	0.169136	0.169253	0.0911119	0.0988846	0.0705503	0.0715896	0.0315352	0.0284528	33.8	-0.001604		0.0143915	0.00881375	0.0113971	0.00640832	0.0025982	0.00255504	-0.0158883		0.0125883		0.00073444	0.00029411	33.8	0.0262513	0.0348322	0.0231854	0.0286929	0.0113832	0.0168049	0.0135302		-0.0019291	0.0099448	0.014352		0.00043877		33.8	0.0202151	0.0156359	0.0253529	0.0256385
34	0.332785	0.332611	0.294865	0.296601	0.237163	0.247631	0.169677	0.169775	0.0916848	0.0992919	0.0714373	0.0719243	0.0318253	0.028596	34	-0.0010696		0.0148679	0.00884	0.0116677	0.00643283	0.00251093	0.00256674	-0.0153883		0.0124576		0.00128941	0.000284	34	0.0280978	0.0348632	0.0230484	0.0287272	0.0116113	0.0168235	0.0138282		-0.0016626	0.00995265	0.0140548		0.0006313		34	0.0213813	0.0156359	0.0260942	0.0256385
34.2	0.332975	0.333194	0.295614	0.297116	0.237534	0.248103	0.170098	0.170294	0.0919407	0.0996976	0.0720667	0.0722581	0.0317687	0.0287389	34.2	-0.0010211		0.0149028	0.00886606	0.0115304	0.00645722	0.00217773	0.00257839	-0.0154928		0.0120346		0.00106495	0.0002738	34.2	0.0303372	0.0348937	0.0234029	0.0287611	0.0124849	0.0168418	0.0146991		-0.0008078	0.00996035	0.014225		0.0013547		34.2	0.0219224	0.0156359	0.0264447	0.0256385
34.4	0.33299	0.333772	0.296356	0.297629	0.238132	0.248571	0.170752	0.170809	0.0920661	0.100102	0.0725356	0.0725911	0.0314385	0.0288816	34.4	-0.0014125		0.0146301	0.00889193	0.01113	0.00648149	0.00174368	0.00259002	-0.0159745		0.0115618		0.00019205	0.00026352	34.4	0.0325993	0.0349236	0.0241322	0.0287947	0.0138155	0.0168599	0.0157811		0.00045867	0.0099679	0.0146597		0.00251566		34.4	0.021634	0.0156359	0.0262793	0.0256385
34.6	0.332806	0.334345	0.296924	0.298139	0.238961	0.249036	0.171736	0.171322	0.092116	0.100504	0.0728473	0.0729232	0.0307059	0.029024	34.6	-0.0018093		0.0143285	0.00891761	0.0107437	0.00650565	0.00167883	0.00260161	-0.0163573		0.0112523		-0.0009395	0.00025315	34.6	0.0348189	0.0349531	0.025322	0.0288278	0.0155884	0.0168777	0.0170352		0.00221953	0.00997531	0.0156053		0.0040994		34.6	0.0208883	0.0156359	0.0258785	0.0256385
34.8	0.332501	0.334915	0.297149	0.298646	0.239714	0.249498	0.173038	0.171831	0.0921429	0.100905	0.0729773	0.0732544	0.0296691	0.0291662	34.8	-0.0020762		0.0141589	0.00894312	0.0104	0.00652969	0.00190365	0.00261317	-0.0166326		0.0111201		-0.002063	0.00024269	34.8	0.036671	0.0349821	0.0268383	0.0288606	0.0175604	0.0168954	0.018208		0.00420696	0.00998258	0.0168448		0.00583095		34.8	0.0198486	0.0156359	0.0253979	0.0256385
35	0.331883	0.33548	0.296825	0.299151	0.240182	0.249957	0.174127	0.172337	0.0920535	0.101305	0.0725598	0.0735847	0.0281978	0.0293081	35	-0.0022576		0.0140597	0.00896843	0.0101382	0.00655362	0.00190174	0.00262469	-0.0167808		0.0111373		-0.0030271	0.00023215	35	0.0381613	0.0350107	0.0285984	0.028893	0.019573	0.0169128	0.0193925		0.00633715	0.00998971	0.0183078		0.00757859		35	0.0185563	0.0156359	0.024834	0.0256385
35.2	0.331356	0.336042	0.296289	0.299653	0.240704	0.250412	0.175121	0.17284	0.091939	0.101702	0.0719262	0.0739141	0.0267108	0.0294498	35.2	-0.0024048		0.0139172	0.00899357	0.00984362	0.00657743	0.00144348	0.00263618	-0.0167275		0.011197		-0.0038116	0.00022152	35.2	0.0390801	0.0350387	0.0302297	0.028925	0.0214403	0.01693	0.0202541		0.00827889	0.00999671	0.0193988		0.00886976		35.2	0.0172078	0.0156359	0.024264	0.0256385
35.4	0.330793	0.336599	0.295655	0.300153	0.241191	0.250865	0.17591	0.17334	0.091733	0.102099	0.0710701	0.0742426	0.0252795	0.0295912	35.4	-0.0029281		0.013337	0.00901852	0.009182	0.00660113	0.00023885	0.00264764	-0.0170284		0.0109256		-0.0048169	0.00021081	35.4	0.0394295	0.0350664	0.0315315	0.0289567	0.0231611	0.016947	0.020861		0.00989806	0.0100036	0.0201031		0.00947015		35.4	0.0159527	0.0156359	0.0237936	0.0256385
35.6	0.330306	0.337152	0.295056	0.30065	0.241463	0.251314	0.176325	0.173837	0.0915119	0.102493	0.0700418	0.0745703	0.0239912	0.0297323	35.6	-0.0037986		0.0124682	0.0090433	0.00819873	0.00662471	-0.0014528	0.00265906	-0.017714		0.0103912		-0.0060139	0.00020001	35.6	0.0391038	0.0350935	0.0323454	0.0289881	0.0244377	0.0169638	0.0211246		0.0110247	0.0100103	0.0201955		0.00933343		35.6	0.0146592	0.0156359	0.0232213	0.0256385
35.8	0.329992	0.337701	0.294916	0.301145	0.24175	0.251761	0.176436	0.174332	0.0915124	0.102886	0.0692453	0.0748971	0.0231518	0.0298732	35.8	-0.0049157		0.0114257	0.0090679	0.0071016	0.00664818	-0.0032962	0.00267045	-0.0187467		0.00974457		-0.0072691	0.00018913	35.8	0.0384505	0.0351203	0.0329567	0.0290191	0.0253955	0.0169804	0.0210807		0.0119972	0.0100169	0.0200483		0.00901074		35.8	0.0133416	0.0156359	0.0224301	0.0256385
36	0.330323	0.338246	0.295585	0.301636	0.242437	0.252204	0.177049	0.174823	0.0921003	0.103278	0.0692008	0.075223	0.0230789	0.0300138	36	-0.0060672		0.0103945	0.00909232	0.0060936	0.00667154	-0.0048107	0.00268181	-0.0197727		0.00907594		-0.008357	0.00017817	36	0.0374033	0.0351466	0.0332048	0.0290498	0.0257457	0.0169968	0.0204465		0.0127416	0.0100234	0.0194794		0.00842829		36	0.0124753	0.0156359	0.02155	0.0256385
36.2	0.331396	0.338787	0.297092	0.302126	0.243583	0.252644	0.178351	0.175311	0.0935191	0.103668	0.0700208	0.0755481	0.0236105	0.0301541	36.2	-0.0073097		0.00917051	0.00911657	0.00499627	0.00669478	-0.0060637	0.00269314	-0.0210013		0.0081206		-0.0095598	0.00016713	36.2	0.0359131	0.0351725	0.0329195	0.0290801	0.0252343	0.017013	0.0193034		0.0130621	0.0100298	0.0184946		0.00765742		36.2	0.0120734	0.0156359	0.0206785	0.0256385
36.4	0.332742	0.339324	0.29877	0.302613	0.244604	0.253082	0.179657	0.175796	0.0952706	0.104057	0.0711088	0.0758723	0.0241775	0.0302942	36.4	-0.0084095		0.00790552	0.00914064	0.00402747	0.00671791	-0.006742	0.00270443	-0.0223635		0.00697418		-0.0107647	0.00015601	36.4	0.0343075	0.035198	0.0323227	0.0291102	0.0240665	0.017029	0.0178803		0.0130239	0.010036	0.0172305		0.00685788		36.4	0.0119819	0.0156359	0.0197404	0.0256385
36.6	0.334099	0.339858	0.300451	0.303097	0.24538	0.253517	0.180671	0.176279	0.0970504	0.104444	0.0724065	0.0761956	0.024608	0.0304341	36.6	-0.0094119		0.00656465	0.00916454	0.00303773	0.00674094	-0.0070325	0.00271569	-0.0237352		0.0056327		-0.011977	0.00014481	36.6	0.032841	0.035223	0.0317684	0.0291399	0.0227995	0.0170448	0.0163156		0.0129185	0.0100421	0.0160224		0.0063275		36.6	0.0121549	0.0156359	0.0189729	0.0256385
36.8	0.335508	0.340387	0.302076	0.303579	0.245979	0.253949	0.181477	0.176758	0.0988346	0.104829	0.0738261	0.076518	0.0249625	0.0305737	36.8	-0.010395		0.00521662	0.00918827	0.00198082	0.00676385	-0.0070272	0.00272691	-0.0250474		0.00409645		-0.0131151	0.00013352	36.8	0.0313607	0.0352477	0.031163	0.0291693	0.0215087	0.0170605	0.0147518		0.0124159	0.0100482	0.0147534		0.00578649		36.8	0.0127218	0.0156359	0.0187021	0.0256385
37	0.336688	0.340912	0.303399	0.304058	0.246192	0.254378	0.181715	0.177235	0.100456	0.105213	0.0752596	0.0768396	0.0250046	0.030713	37	-0.0114144		0.00385973	0.00921183	0.00097148	0.00678665	-0.0069158	0.00273811	-0.0263556		0.0025147		-0.0142794	0.00012216	37	0.0299287	0.035272	0.0305256	0.0291985	0.0203534	0.0170759	0.0134195		0.0114513	0.0100541	0.0134573		0.00520826		37	0.0134683	0.0156359	0.0190417	0.0256385
37.2	0.337467	0.341434	0.304328	0.304535	0.245928	0.254804	0.181462	0.177709	0.101722	0.105596	0.0765132	0.0771604	0.0248447	0.0308521	37.2	-0.0125385		0.00278364	0.00923522	0.00018323	0.00680934	-0.0066057	0.00274927	-0.027593		0.00122098		-0.0152935	0.00011072	37.2	0.0286855	0.0352959	0.0298216	0.0292273	0.0193815	0.0170912	0.0120693		0.0100738	0.0100598	0.0121899		0.0045672		37.2	0.0142379	0.0156359	0.0199389	0.0256385
37.4	0.338336	0.341952	0.305411	0.30501	0.24565	0.255228	0.181349	0.17818	0.103037	0.105977	0.077995	0.0774803	0.025066	0.0309909	37.4	-0.0134621		0.00237145	0.00925845	-0.000135	0.00683193	-0.0061363	0.0027604	-0.0281791		0.00048498		-0.0157992	9.92056e-05	37.4	0.0277398	0.0353195	0.0291339	0.0292558	0.0185056	0.0171063	0.0106252		0.00863304	0.0100655	0.0112201		0.00405193		37.4	0.0150023	0.0156359	0.0211701	0.0256385
37.6	0.339202	0.342466	0.30656	0.305482	0.245509	0.255649	0.181438	0.178649	0.10436	0.106356	0.0794118	0.0777993	0.0256245	0.0311295	37.6	-0.0143538		0.00234778	0.0092815	-0.00012	0.0068544	-0.0057123	0.00277149	-0.0284542		-4.52e-06		-0.0159349	8.7611e-05	37.6	0.026934	0.0353427	0.0283454	0.0292841	0.0174339	0.0171213	0.00929348		0.00696726	0.0100711	0.0104634		0.00362848		37.6	0.0158172	0.0156359	0.0226142	0.0256385
37.8	0.3398	0.342976	0.307384	0.305952	0.245272	0.256067	0.181553	0.179115	0.105318	0.106734	0.0803562	0.0781175	0.0259896	0.0312678	37.8	-0.0151408		0.00239957	0.00930439	3.11955e-05	0.00687677	-0.0054788	0.00278256	-0.0284801		-0.0003491		-0.0158719	7.59398e-05	37.8	0.0263523	0.0353655	0.0274859	0.029312	0.0162615	0.0171361	0.00826866		0.00519266	0.0100766	0.00986786		0.00326728		37.8	0.0163945	0.0156359	0.0240904	0.0256385
38	0.340149	0.343483	0.307954	0.306419	0.245069	0.256483	0.182007	0.179577	0.105817	0.107111	0.0806892	0.0784348	0.0261135	0.0314058	38	-0.0154533		0.00275935	0.00932712	0.00039222	0.00689903	-0.0051673	0.00279359	-0.0279698		-0.000195		-0.015359	6.41927e-05	38	0.0259549	0.0353879	0.0264944	0.0293397	0.0150558	0.0171507	0.00723707		0.00338021	0.0100819	0.00928211		0.00294296		38	0.0166707	0.0156359	0.0254363	0.0256385
38.2	0.340368	0.343986	0.308286	0.306884	0.244943	0.256896	0.182767	0.180038	0.105935	0.107486	0.0805284	0.0787513	0.0261113	0.0315437	38.2	-0.0152543		0.00326959	0.00934969	0.00104537	0.00692118	-0.0048059	0.00280459	-0.026907		0.00030955		-0.0144147	5.23704e-05	38.2	0.0257924	0.03541	0.0256829	0.0293672	0.0140163	0.0171651	0.00660313		0.00182716	0.0100872	0.0089623		0.00278856		38.2	0.0167047	0.0156359	0.0266018	0.0256385
38.4	0.340196	0.344485	0.308109	0.307347	0.244861	0.257306	0.183205	0.180495	0.105622	0.107859	0.0797134	0.0790669	0.0257958	0.0316812	38.4	-0.0149152		0.00363069	0.00937209	0.00150738	0.00694323	-0.0045689	0.00281556	-0.025734		0.00081636		-0.0134048	4.04733e-05	38.4	0.0255468	0.0354318	0.0249156	0.0293943	0.0131775	0.0171794	0.00659792		0.00022551	0.0100923	0.00873328		0.00258238		38.4	0.0166023	0.0156359	0.0275846	0.0256385
38.6	0.339626	0.344981	0.307431	0.307807	0.244717	0.257714	0.18306	0.18095	0.104899	0.108231	0.0782222	0.0793817	0.0251046	0.0318185	38.6	-0.0142491		0.00411238	0.00939434	0.00197096	0.00696517	-0.0043374	0.0028265	-0.024367		0.00152805		-0.0122657	2.85022e-05	38.6	0.0255185	0.0354532	0.0245373	0.0294212	0.0129831	0.0171936	0.00714818		-0.0011091	0.0100974	0.00875717		0.00232154		38.6	0.016325	0.0156359	0.0282427	0.0256385
38.8	0.338925	0.345473	0.306461	0.308265	0.244448	0.25812	0.182405	0.181403	0.103908	0.108602	0.0763485	0.0796957	0.0243471	0.0319556	38.8	-0.0133529		0.00485153	0.00941642	0.00253447	0.006987	-0.0040698	0.0028374	-0.0229499		0.00246232		-0.011107	1.64575e-05	38.8	0.0255063	0.0354743	0.024342	0.0294479	0.0130921	0.0172075	0.00778644		-0.0021631	0.0101024	0.00876015		0.00185267		38.8	0.0161393	0.0156359	0.0286244	0.0256385
39	0.338339	0.345961	0.305422	0.308721	0.244088	0.258523	0.181563	0.181852	0.102983	0.108971	0.0745506	0.0800088	0.0239184	0.0320924	39	-0.0124397		0.00571558	0.00943835	0.00318139	0.00700873	-0.0038708	0.00284828	-0.0217679		0.00340492		-0.0099119	4.34e-06	39	0.0255508	0.0354951	0.0243602	0.0294743	0.0134729	0.0172214	0.0084922		-0.0028457	0.0101072	0.008839		0.00130329		39	0.0161496	0.0156359	0.028706	0.0256385
39.2	0.338009	0.346446	0.30466	0.309174	0.243918	0.258923	0.180855	0.182299	0.10233	0.109339	0.0731436	0.0803211	0.0238377	0.032229	39.2	-0.0114447		0.00674795	0.00946012	0.00400646	0.00703036	-0.0034714	0.00285912	-0.0207439		0.00440516		-0.0086176		39.2	0.0255568	0.0355156	0.0243836	0.0295004	0.0138504	0.0172351	0.00898943		-0.0032844	0.010112	0.00882775		0.00079196		39.2	0.0164239	0.0156359	0.0284381	0.0256385
39.4	0.337887	0.346927	0.30407	0.309625	0.243814	0.259322	0.18039	0.182744	0.10171	0.109706	0.0720756	0.0806326	0.023933	0.0323653	39.4	-0.0103176		0.00786142	0.00948174	0.00508056	0.00705188	-0.002686	0.00286993	-0.0198565		0.005462		-0.0072862		39.4	0.0255434	0.0355358	0.0244613	0.0295264	0.014052	0.0172487	0.00896596		-0.0032306	0.0101167	0.00877917		0.00046204		39.4	0.0169223	0.0156359	0.0279774	0.0256385
39.6	0.338213	0.347405	0.303801	0.310074	0.243997	0.259718	0.180494	0.183186	0.10123	0.110071	0.0716069	0.0809432	0.0243067	0.0325013	39.6	-0.009156		0.00895931	0.0095032	0.0062655	0.0070733	-0.0015041	0.00288071	-0.0191466		0.00647061		-0.0059736		39.6	0.0255054	0.0355556	0.0244745	0.029552	0.0138531	0.0172621	0.00866306		-0.0027344	0.0101213	0.00864674		0.00036619		39.6	0.017802	0.0156359	0.0274894	0.0256385
39.8	0.338867	0.347879	0.303836	0.310521	0.244642	0.260111	0.1812	0.183625	0.100918	0.110434	0.0717734	0.081253	0.0248005	0.0326372	39.8	-0.0079956		0.00995261	0.0095245	0.00744698	0.00709462	-0.0001091	0.00289145	-0.0185281		0.00754849		-0.0046456		39.8	0.0254401	0.0355752	0.024571	0.0295775	0.0134862	0.0172753	0.00835756		-0.0020495	0.0101259	0.00850263		0.00053387		39.8	0.0187839	0.0156359	0.0270251	0.0256385
40	0.339565	0.34835	0.30403	0.310965	0.245541	0.260502	0.182119	0.184062	0.100463	0.110796	0.0721994	0.081562	0.0251575	0.0327727	40	-0.0071214		0.0107	0.00954566	0.00850007	0.00711583	0.00144615	0.00290217	-0.0180845		0.00851743		-0.0036506		40	0.0254248	0.0355944	0.0247773	0.0296027	0.0131208	0.0172885	0.00789871		-0.0012456	0.0101303	0.00833716		0.00072351		40	0.0196377	0.0156359	0.0266814	0.0256385
40.2	0.340136	0.348817	0.304185	0.311407	0.246373	0.260891	0.182855	0.184497	0.0999899	0.111157	0.0727761	0.0818701	0.0253475	0.0329081	40.2	-0.0065438		0.0112771	0.00956667	0.00915836	0.00713694	0.00302438	0.00291286	-0.0178603		0.00930951		-0.0029835		40.2	0.0255979	0.0356134	0.0254421	0.0296277	0.0131728	0.0173015	0.00741988		-0.0001169	0.0101346	0.00846766		0.00119575		40.2	0.0202867	0.0156359	0.0265399	0.0256385
40.4	0.340901	0.349281	0.304702	0.311847	0.247347	0.261278	0.183651	0.184929	0.0999979	0.111517	0.0738331	0.0821774	0.0257425	0.0330431	40.4	-0.0060349		0.0118919	0.00958752	0.00970151	0.00715796	0.00470888	0.00292351	-0.0178032		0.0100907		-0.0022511		40.4	0.0261398	0.0356321	0.0266789	0.0296525	0.0137667	0.0173144	0.00747364		0.0010904	0.0101389	0.00901364		0.00194234		40.4	0.0210108	0.0156359	0.0268444	0.0256385
40.6	0.341827	0.349742	0.305493	0.312284	0.248294	0.261662	0.184377	0.185358	0.100573	0.111874	0.0753984	0.082484	0.0263966	0.033178	40.6	-0.0055072		0.012713	0.00960823	0.0104131	0.00717886	0.00654489	0.00293413	-0.0177185		0.011048		-0.0014046		40.6	0.0267978	0.0356506	0.0279607	0.0296771	0.0145365	0.0173271	0.00767219		0.00208315	0.0101431	0.00969981		0.00263903		40.6	0.0214625	0.0156359	0.0274792	0.0256385
40.8	0.34299	0.350199	0.306782	0.31272	0.249392	0.262044	0.18532	0.185785	0.101906	0.112231	0.0774557	0.0827897	0.0275553	0.0333126	40.8	-0.0050206		0.0138282	0.00962879	0.0112342	0.00719967	0.00840699	0.00294473	-0.0176288		0.0120397		-0.0003992		40.8	0.0276611	0.0356687	0.0289464	0.0297015	0.0151781	0.0173397	0.0076136		0.00303048	0.0101472	0.010528		0.00327936		40.8	0.0215758	0.0156359	0.0281835	0.0256385
41	0.344452	0.350653	0.308589	0.313153	0.250902	0.262424	0.186545	0.18621	0.103976	0.112586	0.0800202	0.0830945	0.0291841	0.0334469	41	-0.0045402		0.0150636	0.0096492	0.0119468	0.00722038	0.00978799	0.00295529	-0.0175626		0.0127736		0.00062274		41	0.0287855	0.0356866	0.0297933	0.0297256	0.0156654	0.0173522	0.00769061		0.00395611	0.0101512	0.0117385		0.00416928		41	0.0214305	0.0156359	0.0287007	0.0256385
41.2	0.346136	0.351104	0.310655	0.313584	0.25282	0.262802	0.188038	0.186633	0.106233	0.11294	0.0826495	0.0833986	0.0309992	0.033581	41.2	-0.004264		0.0159115	0.00966947	0.012356	0.00724099	0.0103081	0.00296582	-0.0177581		0.012934		0.00149508		41.2	0.0300864	0.0357042	0.0303949	0.0297496	0.0160439	0.0173646	0.00819834		0.00458531	0.0101552	0.0129921		0.00506441		41.2	0.0212197	0.0156359	0.0291927	0.0256385
41.4	0.347886	0.351551	0.312716	0.314013	0.254872	0.263178	0.189804	0.187052	0.108413	0.113292	0.0850162	0.0837018	0.0326865	0.0337149	41.4	-0.004167		0.0162878	0.00968959	0.0124492	0.00726151	0.010052	0.00297632	-0.0181577		0.0125776		0.00193423		41.4	0.0314295	0.0357216	0.0305311	0.0297733	0.0163649	0.0173769	0.00867081		0.00502234	0.0101591	0.0140103		0.00583163		41.4	0.0205465	0.0156359	0.0294481	0.0256385
41.6	0.349527	0.351995	0.314852	0.31444	0.257032	0.263551	0.191755	0.18747	0.110405	0.113643	0.0868241	0.0840043	0.0341669	0.0338485	41.6	-0.0041973		0.016191	0.00970957	0.0121412	0.00728192	0.00915001	0.00298679	-0.0186875		0.0119076		0.00204069		41.6	0.0327185	0.0357387	0.0304115	0.0297969	0.016766	0.017389	0.00896959		0.00533816	0.0101629	0.0148015		0.00644777		41.6	0.0193954	0.0156359	0.0292364	0.0256385
41.8	0.351074	0.352436	0.316933	0.314865	0.25926	0.263923	0.193471	0.187885	0.112178	0.113993	0.088227	0.0843059	0.0355156	0.0339818	41.8	-0.0044913		0.0154324	0.0097294	0.0113276	0.00730223	0.0074888	0.00299723	-0.0194732		0.010724		0.00146653		41.8	0.033951	0.0357556	0.0304353	0.0298202	0.0174408	0.0174011	0.00968311		0.00559569	0.0101666	0.0155924		0.00710584		41.8	0.0180223	0.0156359	0.0285549	0.0256385
42	0.352355	0.352873	0.318671	0.315287	0.261091	0.264292	0.194609	0.188298	0.113631	0.114342	0.089078	0.0846067	0.0365591	0.034115	42	-0.0049512		0.0142454	0.0097491	0.0101674	0.00732245	0.00548852	0.00300764	-0.0204218		0.00931472		0.00039986		42	0.0352171	0.0357722	0.0307749	0.0298434	0.0186606	0.017413	0.0111291		0.0060306	0.0101703	0.0164449		0.0079342		42	0.016511	0.0156359	0.0275975	0.0256385
42.2	0.353115	0.353308	0.319838	0.315708	0.262126	0.26466	0.195118	0.188709	0.114688	0.114689	0.0892986	0.0849068	0.0371159	0.0342478	42.2	-0.0052526		0.0131676	0.00976866	0.00927181	0.00734257	0.00357696	0.00301802	-0.0210969		0.00814045		-0.0007015		42.2	0.0364384	0.0357886	0.0313631	0.0298664	0.0200894	0.0174248	0.0127142		0.00678908	0.0101739	0.0173367		0.00885053		42.2	0.0149449	0.0156359	0.0263185	0.0256385
42.4	0.353175	0.353739	0.320246	0.316126	0.262232	0.265025	0.194857	0.189117	0.115156	0.115034	0.0888301	0.085206	0.0371136	0.0343805	42.4	-0.0056352		0.0121143	0.00978807	0.00850373	0.00736259	0.0014574	0.00302837	-0.0214983		0.00706396		-0.0016696		42.4	0.0370885	0.0358048	0.0316738	0.0298893	0.0209049	0.0174365	0.0137946		0.00735906	0.0101774	0.0177254		0.00939254		42.4	0.0134633	0.0156359	0.0246958	0.0256385
42.6	0.352899	0.354167	0.320174	0.316543	0.261962	0.265388	0.194377	0.189523	0.115321	0.115379	0.0882118	0.0855044	0.0367897	0.0345129	42.6	-0.0061967		0.0108929	0.00980735	0.00775576	0.00738252	-0.0010396	0.00303869	-0.0217114		0.00590127		-0.0027226		42.6	0.0373644	0.0358207	0.0318209	0.0299119	0.0210571	0.0174481	0.0143131		0.00779187	0.0101809	0.0177044		0.00966653		42.6	0.0124178	0.0156359	0.0230232	0.0256385
42.8	0.35238	0.354592	0.319865	0.316957	0.261461	0.26575	0.193943	0.189927	0.11525	0.115722	0.0874559	0.0858021	0.0359883	0.034645	42.8	-0.0068457		0.00953301	0.00982649	0.00711347	0.00740235	-0.0033588	0.00304898	-0.0217443		0.00471641		-0.0037358		42.8	0.0374121	0.0358364	0.0318403	0.0299344	0.0207459	0.0174596	0.014266		0.00826517	0.0101843	0.0172798		0.00978839		42.8	0.0118195	0.0156359	0.0216183	0.0256385
43	0.351545	0.355014	0.319169	0.317369	0.260618	0.266109	0.193431	0.190329	0.114668	0.116063	0.086413	0.0860989	0.0347242	0.034777	43	-0.0074149		0.00821664	0.0098455	0.00650146	0.00742209	-0.0052837	0.00305924	-0.0216019		0.00357769		-0.0045444		43	0.0370237	0.0358519	0.0315876	0.0299567	0.0199028	0.017471	0.0133377		0.00854748	0.0101876	0.0163929		0.00949549		43	0.0116543	0.0156359	0.0205816	0.0256385
43.2	0.350608	0.355432	0.31834	0.317779	0.25964	0.266466	0.192903	0.190728	0.113739	0.116404	0.0854073	0.086395	0.0332931	0.0349086	43.2	-0.0077666		0.00721902	0.00986437	0.00585272	0.00744173	-0.0067475	0.00306947	-0.0213049		0.00273166		-0.0051221		43.2	0.0362107	0.0358672	0.0310602	0.0299788	0.0187047	0.0174823	0.0119203		0.00849576	0.0101909	0.0151848		0.00869509		43.2	0.0118785	0.0156359	0.019967	0.0256385
43.4	0.349845	0.355848	0.317632	0.318187	0.258763	0.266822	0.192804	0.191126	0.112782	0.116743	0.0847171	0.0866902	0.0320603	0.0350401	43.4	-0.0077242		0.00674592	0.00988311	0.0053077	0.00746128	-0.0075471	0.00307967	-0.0207317		0.00237291		-0.0055352		43.4	0.0352964	0.0358822	0.0307012	0.0300008	0.0175603	0.0174935	0.0103699		0.00843389	0.0101941	0.0140328		0.00772692		43.4	0.0125768	0.0156359	0.020012	0.0256385
43.6	0.349236	0.356261	0.316973	0.318593	0.257713	0.267175	0.192917	0.191521	0.111875	0.11708	0.0841598	0.0869847	0.0310225	0.0351713	43.6	-0.0075137		0.0066071	0.00990171	0.00479547	0.00748073	-0.0076557	0.00308984	-0.0201841		0.00217776		-0.0058986		43.6	0.0345424	0.0358971	0.0305881	0.0300226	0.0167047	0.0175046	0.00907751		0.00855204	0.0101972	0.0131387		0.00692093		43.6	0.0133644	0.0156359	0.0205118	0.0256385
43.8	0.348507	0.356671	0.316061	0.318997	0.25627	0.267527	0.192707	0.191913	0.110938	0.117417	0.0834572	0.0872784	0.030031	0.0353023	43.8	-0.0069806		0.00684738	0.00992018	0.00442989	0.00750009	-0.0070966	0.00309998	-0.0196454		0.00227437		-0.0060992		43.8	0.0339492	0.0359117	0.0307572	0.0300442	0.0161723	0.0175156	0.00829889		0.00868444	0.0102003	0.0125983		0.00643331		43.8	0.0143306	0.0156359	0.0213414	0.0256385
44	0.347992	0.357077	0.315363	0.319399	0.2548	0.267877	0.192416	0.192304	0.11034	0.117752	0.0830243	0.0875713	0.0293519	0.035433	44	-0.0062942		0.00734811	0.00993852	0.00435126	0.00751936	-0.0060005	0.00311009	-0.0190493		0.00273967		-0.0061692		44	0.0333845	0.0359262	0.0308561	0.0300657	0.0155313	0.0175265	0.00807913		0.00863102	0.0102033	0.0121408		0.00608196		44	0.0154967	0.0156359	0.0225013	0.0256385
44.2	0.347886	0.357481	0.315007	0.319799	0.253662	0.268225	0.192148	0.192693	0.110409	0.118086	0.0828789	0.0878634	0.0291924	0.0355635	44.2	-0.005479		0.00807926	0.00995673	0.00465112	0.00753854	-0.004383	0.00312017	-0.0182187		0.00362543		-0.0060627		44.2	0.0328073	0.0359404	0.0306256	0.0300871	0.0146448	0.0175373	0.00791889		0.00859306	0.0102063	0.0116486		0.00583352		44.2	0.0164577	0.0156359	0.0238115	0.0256385
44.4	0.348097	0.357882	0.315075	0.320198	0.253098	0.268571	0.191881	0.193079	0.111161	0.118418	0.0830576	0.0881548	0.0294624	0.0356937	44.4	-0.0046983		0.00886316	0.00997481	0.00520243	0.00755762	-0.0025609	0.00313023	-0.017305		0.00472506		-0.0057008		44.4	0.0325367	0.0359545	0.0303252	0.0301082	0.0139672	0.017548	0.00810623		0.00875138	0.0102092	0.0114854		0.00585167		44.4	0.0171383	0.0156359	0.0250689	0.0256385
44.6	0.348245	0.35828	0.315245	0.320594	0.252912	0.268916	0.191663	0.193464	0.11204	0.11875	0.0833331	0.0884453	0.0298868	0.0358238	44.6	-0.0039177		0.00969926	0.00999276	0.00598081	0.00757661	-0.0007527	0.00314025	-0.0164528		0.00598493		-0.0051082		44.6	0.0322834	0.0359684	0.0298964	0.0301293	0.0135327	0.0175587	0.00846904		0.00856727	0.0102121	0.0113859		0.00581385		44.6	0.0176357	0.0156359	0.0263114	0.0256385
44.8	0.348606	0.358674	0.315724	0.320988	0.253195	0.269258	0.192022	0.193846	0.112912	0.11908	0.0838051	0.0887351	0.0305724	0.0359535	44.8	-0.0031773		0.0105595	0.0100106	0.00704007	0.00759551	0.00087836	0.00315025	-0.0155918		0.00740791		-0.0043819		44.8	0.0321093	0.0359821	0.0292487	0.0301502	0.0133722	0.0175692	0.00873207		0.00806204	0.0102149	0.0111309		0.00547669		44.8	0.0178912	0.0156359	0.0275195	0.0256385
45	0.349211	0.359067	0.316439	0.32138	0.253975	0.269599	0.193008	0.194226	0.113906	0.119408	0.0842912	0.0890241	0.0312825	0.0360831	45	-0.0022205		0.0115669	0.0100283	0.0085582	0.00761432	0.00270686	0.00316021	-0.0146126		0.00905894		-0.003524		45	0.0320914	0.0359956	0.0285057	0.030171	0.0134729	0.0175797	0.00873277		0.00748598	0.0102177	0.0108792		0.0049988		45	0.0177471	0.0156359	0.0283424	0.0256385
45.2	0.349859	0.359456	0.317316	0.32177	0.255051	0.269938	0.194205	0.194605	0.114704	0.119736	0.0847059	0.0893124	0.0317964	0.0362124	45.2	-0.0011158		0.0125426	0.0100459	0.0102475	0.00763304	0.00471957	0.00317015	-0.0136763		0.0106251		-0.0026238		45.2	0.0324936	0.0360089	0.0282096	0.0301916	0.0140749	0.0175901	0.0089651		0.00697059	0.0102204	0.0109059		0.00473635		45.2	0.0173879	0.0156359	0.02856	0.0256385
45.4	0.350354	0.359842	0.317984	0.322158	0.256075	0.270275	0.19508	0.194981	0.11494	0.120062	0.0847539	0.0895999	0.0317935	0.0363415	45.4	-7.45e-05		0.0133531	0.0100633	0.0118632	0.00765167	0.00675362	0.00318006	-0.0130148		0.0118829		-0.0019808		45.4	0.0331485	0.036022	0.0282931	0.0302121	0.0149901	0.0176004	0.00974248		0.00659089	0.010223	0.011201		0.00495771		45.4	0.0168535	0.0156359	0.0282141	0.0256385
45.6	0.350718	0.360226	0.31833	0.322545	0.256781	0.270611	0.195435	0.195355	0.114882	0.120387	0.0843542	0.0898866	0.0311197	0.0364703	45.6	0.00078553		0.0139636	0.0100806	0.0134324	0.00767021	0.00877836	0.00318994	-0.0124281		0.0128018		-0.0015313		45.6	0.0340782	0.036035	0.0287137	0.0302324	0.0163131	0.0176106	0.0112187		0.00672301	0.0102256	0.0118699		0.00575933		45.6	0.0162699	0.0156359	0.0276882	0.0256385
45.8	0.350668	0.360606	0.318152	0.322929	0.257173	0.270945	0.19515	0.195727	0.114728	0.120711	0.0834623	0.0901725	0.0296892	0.0365989	45.8	0.00126967		0.0142329	0.0100978	0.0146786	0.00768866	0.0102739	0.00319979	-0.0121432		0.0131681		-0.0011946		45.8	0.0348007	0.0360478	0.0291048	0.0302526	0.0174827	0.0176208	0.0127837		0.00696169	0.0102282	0.0126336		0.00659356		45.8	0.0157637	0.0156359	0.0270218	0.0256385
46	0.350373	0.360984	0.317715	0.323312	0.257513	0.271277	0.19445	0.196097	0.114615	0.121033	0.0824557	0.0904577	0.0279463	0.0367273	46	0.00119959		0.0138846	0.0101149	0.0152207	0.00770702	0.0106917	0.00320961	-0.0124015		0.0128256		-0.0010555		46	0.0352988	0.0360605	0.0295503	0.0302727	0.0185674	0.0176309	0.014206		0.00717205	0.0102307	0.0133184		0.00736953		46	0.0152097	0.0156359	0.0262858	0.0256385
46.2	0.350376	0.361359	0.317449	0.323693	0.258284	0.271607	0.193956	0.196466	0.114843	0.121354	0.0819467	0.0907421	0.0264044	0.0368555	46.2	0.00065004		0.0130221	0.0101319	0.0151174	0.0077253	0.0099008	0.0032194	-0.0132147		0.0119042		-0.0013322		46.2	0.0356393	0.036073	0.0299892	0.0302927	0.0194989	0.0176409	0.015359		0.00730297	0.0102331	0.0139113		0.00795156		46.2	0.0146579	0.0156359	0.0256677	0.0256385
46.4	0.350718	0.361732	0.317446	0.324071	0.259397	0.271936	0.193829	0.196832	0.1154	0.121674	0.0820835	0.0910258	0.0251833	0.0369834	46.4	-0.0003116		0.0117257	0.0101487	0.0144722	0.00774348	0.00821071	0.00322917	-0.0145823		0.0104523		-0.0019111		46.4	0.0358914	0.0360853	0.0303979	0.0303126	0.0205188	0.0176508	0.0161684		0.00735717	0.0102356	0.0143074		0.00802138		46.4	0.0142264	0.0156359	0.0253527	0.0256385
46.6	0.351373	0.362102	0.317759	0.324448	0.260829	0.272263	0.19406	0.197196	0.116054	0.121993	0.0828443	0.0913087	0.024578	0.0371111	46.6	-0.0014118		0.0102839	0.0101654	0.0133333	0.00776158	0.00580027	0.0032389	-0.0165221		0.00870488		-0.0026737		46.6	0.0359011	0.0360975	0.0306796	0.0303323	0.0212901	0.0176607	0.0163861		0.00724827	0.0102379	0.0144673		0.00749135		46.6	0.0141972	0.0156359	0.0253635	0.0256385
46.8	0.352588	0.362469	0.318513	0.324823	0.26249	0.272589	0.194634	0.197559	0.116995	0.122311	0.0843084	0.0915909	0.0247629	0.0372385	46.8	-0.0022307		0.00918127	0.010182	0.0120651	0.00777959	0.00339416	0.00324861	-0.0184082		0.00714199		-0.0034353		46.8	0.0359421	0.0361095	0.0311171	0.0303519	0.0221501	0.0176705	0.016483		0.00736729	0.0102403	0.0147364		0.00690167		46.8	0.0143144	0.0156359	0.0256893	0.0256385
47	0.354387	0.362833	0.319661	0.325197	0.264314	0.272913	0.195623	0.197919	0.118276	0.122627	0.0863578	0.0918723	0.0256973	0.0373658	47	-0.0027629		0.00852534	0.0101985	0.0108847	0.00779752	0.00123137	0.00325829	-0.0200847		0.00576053		-0.0041323		47	0.0360259	0.0361214	0.0316295	0.0303714	0.0229213	0.0176802	0.0164762		0.00766201	0.0102425	0.0150281		0.00658054		47	0.014626	0.0156359	0.0263235	0.0256385
47.2	0.356331	0.363195	0.320911	0.325568	0.265938	0.273235	0.196551	0.198278	0.119736	0.122942	0.0884371	0.0921529	0.0268637	0.0374927	47.2	-0.0033004		0.00804644	0.0102149	0.00974226	0.00781536	-0.0005392	0.00326794	-0.0216461		0.00437537		-0.0047663		47.2	0.035878	0.0361331	0.0319045	0.0303908	0.0233841	0.0176898	0.0164012		0.00779565	0.0102448	0.0150265		0.00631402		47.2	0.0150088	0.0156359	0.0271097	0.0256385
47.4	0.358081	0.363554	0.322194	0.325938	0.267302	0.273556	0.197184	0.198634	0.121197	0.123256	0.0900545	0.0924328	0.0280908	0.0376195	47.4	-0.0038415		0.00771396	0.0102311	0.00870242	0.00783311	-0.0019278	0.00327757	-0.0230647		0.00311635		-0.0053569		47.4	0.0354668	0.0361447	0.0318952	0.03041	0.0233365	0.0176994	0.0160418		0.00756079	0.010247	0.0146065		0.00607689		47.4	0.0155883	0.0156359	0.0279469	0.0256385
47.6	0.359555	0.36391	0.323363	0.326305	0.268291	0.273875	0.19752	0.198989	0.122655	0.123569	0.0912536	0.092712	0.0293369	0.037746	47.6	-0.004289		0.00766553	0.0102473	0.00789162	0.00785078	-0.0028832	0.00328717	-0.0238361		0.00233805		-0.0055978		47.6	0.0348151	0.0361561	0.0315382	0.0304292	0.0227743	0.0177089	0.015328		0.00706784	0.0102491	0.0137222		0.00567879		47.6	0.0160134	0.0156359	0.0286063	0.0256385
47.8	0.360527	0.364264	0.324209	0.326671	0.268945	0.274193	0.197579	0.199342	0.123865	0.12388	0.0918927	0.0929904	0.0305041	0.0378723	47.8	-0.0047964		0.00761581	0.0102633	0.00721596	0.00786837	-0.0037002	0.00329673	-0.0243113		0.00189456		-0.0056001		47.8	0.0341004	0.0361674	0.0309418	0.0304482	0.0218455	0.0177184	0.0141952		0.00648025	0.0102512	0.01252		0.00518505		47.8	0.016342	0.0156359	0.0290933	0.0256385
48	0.360688	0.364615	0.324603	0.327035	0.269177	0.274509	0.197392	0.199693	0.124497	0.124191	0.0919933	0.0932681	0.0313226	0.0379984	48	-0.0055433		0.00742331	0.0102792	0.00661142	0.00788587	-0.0045429	0.00330627	-0.0247224		0.00168261		-0.0055294		48	0.0333589	0.0361785	0.0302064	0.0304671	0.0207018	0.0177278	0.0130319		0.00567051	0.0102533	0.0111722		0.00441826		48	0.0168596	0.0156359	0.0296356	0.0256385
48.2	0.360095	0.364964	0.324453	0.327398	0.268802	0.274824	0.197169	0.200043	0.124321	0.1245	0.0915241	0.093545	0.0317928	0.0381243	48.2	-0.0064601		0.0071442	0.010295	0.0059657	0.00790328	-0.005363	0.00331579	-0.0252523		0.00170058		-0.0054819		48.2	0.0326878	0.0361896	0.0294431	0.030486	0.019405	0.0177371	0.0117838		0.00465469	0.0102553	0.00975069		0.00344429		48.2	0.0175339	0.0156359	0.0301837	0.0256385
48.4	0.359528	0.36531	0.324121	0.327758	0.268193	0.275137	0.197196	0.20039	0.123832	0.124808	0.091056	0.0938212	0.0322156	0.0382499	48.4	-0.0069867		0.00720919	0.0103107	0.00564956	0.00792061	-0.0057345	0.00332527	-0.0251893		0.00238713		-0.0051733		48.4	0.0321629	0.0362004	0.0286681	0.0305047	0.0178618	0.0177463	0.010275		0.00375399	0.0102573	0.00847337		0.00241361		48.4	0.0182207	0.0156359	0.0304559	0.0256385
48.6	0.35928	0.365654	0.323761	0.328117	0.267708	0.275448	0.197472	0.200736	0.123379	0.125115	0.0906234	0.0940967	0.0324458	0.0383753	48.6	-0.0071672		0.00747038	0.0103263	0.00555899	0.00793786	-0.0055649	0.00333473	-0.0248581		0.00337844		-0.0048128		48.6	0.032052	0.0362112	0.0280971	0.0305234	0.0162397	0.0177555	0.00883696		0.00314954	0.0102593	0.00758677		0.00174782		48.6	0.0188764	0.0156359	0.0302754	0.0256385
48.8	0.359211	0.365995	0.323433	0.328474	0.267196	0.275758	0.197687	0.20108	0.12287	0.12542	0.0901882	0.0943714	0.0324433	0.0385005	48.8	-0.0071634		0.00780224	0.0103418	0.00557968	0.00795503	-0.0048208	0.00334416	-0.0243625		0.00433531		-0.004464		48.8	0.0322665	0.0362218	0.0277167	0.0305419	0.0146422	0.0177647	0.00765396		0.00269314	0.0102612	0.00701055		0.00150768		48.8	0.0194849	0.0156359	0.0297671	0.0256385
49	0.359288	0.366334	0.323103	0.328829	0.266534	0.276067	0.197645	0.201422	0.122298	0.125725	0.0895842	0.0946454	0.0322423	0.0386254	49	-0.0070406		0.00808107	0.0103571	0.00543835	0.00797211	-0.0035512	0.00335356	-0.0237179		0.00519257		-0.0041718		49	0.0326417	0.0362324	0.0274535	0.0305603	0.0132795	0.0177738	0.0068867		0.00267426	0.0102631	0.00673878		0.00167804		49	0.0199322	0.0156359	0.0290514	0.0256385
49.2	0.359539	0.36667	0.322856	0.329183	0.26585	0.276374	0.197436	0.201762	0.122029	0.126028	0.0890436	0.0949186	0.0320638	0.0387501	49.2	-0.0066216		0.00848982	0.0103724	0.00542228	0.00798911	-0.0019337	0.00336294	-0.022616		0.0060707		-0.0037229		49.2	0.0331326	0.0362427	0.0273218	0.0305787	0.0122898	0.0177828	0.00654845		0.00326189	0.0102649	0.00683505		0.0021711		49.2	0.0203216	0.0156359	0.0283983	0.0256385
49.4	0.359869	0.367004	0.322787	0.329534	0.265241	0.27668	0.197216	0.202101	0.12211	0.12633	0.0887342	0.0951912	0.0320919	0.0388746	49.4	-0.006329		0.00867723	0.0103875	0.00506094	0.00800603	-0.0006773	0.00337229	-0.0217679		0.0065655		-0.0033479		49.4	0.0335585	0.036253	0.0271992	0.0305969	0.0116131	0.0177918	0.00655309		0.0041453	0.0102667	0.00708061		0.00266647		49.4	0.0204968	0.0156359	0.0278094	0.0256385
49.6	0.360395	0.367335	0.323172	0.329884	0.264837	0.276984	0.197296	0.202438	0.122565	0.126631	0.08894	0.095463	0.0325878	0.0389989	49.6	-0.0060109		0.00881911	0.0104025	0.00458257	0.00802287	0.00043676	0.00338161	-0.0210394		0.00688683		-0.002931		49.6	0.0337759	0.0362632	0.0270913	0.0306151	0.0111551	0.0178007	0.00667623		0.00514255	0.0102685	0.00729036		0.00295279		49.6	0.0204124	0.0156359	0.0273891	0.0256385
49.8	0.361516	0.367664	0.32426	0.330233	0.265055	0.277287	0.198309	0.202773	0.123501	0.126931	0.0899658	0.095734	0.0337424	0.0391229	49.8	-0.0057833		0.00885252	0.0104175	0.00390091	0.00803963	0.00110825	0.00339091	-0.0204938		0.00697429		-0.0025706		49.8	0.0335909	0.0362732	0.0268608	0.0306331	0.010576	0.0178096	0.00655509		0.00604615	0.0102703	0.00726993		0.00263987		49.8	0.0202975	0.0156359	0.0271459	0.0256385
50	0.3629	0.36799	0.325667	0.330579	0.265674	0.277588	0.19998	0.203107	0.12473	0.12723	0.0914473	0.0960044	0.0353032	0.0392468	50	-0.0056458		0.00877891	0.0104323	0.00316093	0.00805631	0.00145463	0.00340017	-0.020229		0.00673164		-0.0023162		50	0.0332497	0.0362831	0.0267198	0.0306511	0.00994448	0.0178184	0.00631884		0.00688164	0.010272	0.00732221		0.00203109		50	0.0203135	0.0156359	0.0271081	0.0256385
50.2	0.36434	0.368314	0.327206	0.330924	0.266504	0.277888	0.202037	0.203438	0.126019	0.127527	0.093165	0.096274	0.0370123	0.0393704	50.2	-0.0055721		0.0085963	0.010447	0.00237007	0.0080729	0.00155698	0.00340941	-0.0202611		0.0062332		-0.0020683		50.2	0.0329241	0.0362929	0.0268317	0.030669	0.00954966	0.0178272	0.00627548		0.00780727	0.0102737	0.00772901		0.00171422		50.2	0.0205696	0.0156359	0.027388	0.0256385
50.4	0.365733	0.368636	0.328795	0.331267	0.267496	0.278187	0.204489	0.203768	0.127326	0.127824	0.0949301	0.096543	0.0386987	0.0394938	50.4	-0.0052913		0.00868082	0.0104616	0.00189367	0.00808942	0.00191761	0.00341863	-0.0200661		0.00580664		-0.0016185		50.4	0.0328305	0.0363026	0.0273352	0.0306868	0.00975388	0.0178359	0.00678958		0.00891089	0.0102753	0.00864519		0.00194389		50.4	0.020783	0.0156359	0.0279385	0.0256385
50.6	0.366864	0.368955	0.330324	0.331609	0.268644	0.278484	0.206973	0.204097	0.128287	0.128119	0.0966311	0.0968111	0.0401684	0.0396169	50.6	-0.0049561		0.0087993	0.0104762	0.00164303	0.00810586	0.00224797	0.00342781	-0.019846		0.00530505		-0.0011675		50.6	0.0328574	0.0363122	0.0281222	0.0307046	0.0104109	0.0178445	0.00777314		0.00998464	0.0102769	0.0100024		0.00256676		50.6	0.0210473	0.0156359	0.0286537	0.0256385
50.8	0.367591	0.369272	0.331592	0.331948	0.269696	0.27878	0.208929	0.204424	0.12885	0.128413	0.0979689	0.0970786	0.0412309	0.0397398	50.8	-0.0045787		0.00894584	0.0104906	0.00162446	0.00812222	0.00271387	0.00343698	-0.0197064		0.00473521		-0.0007438		50.8	0.0330698	0.0363217	0.0291699	0.0307222	0.011487	0.0178532	0.00941054		0.0109563	0.0102785	0.011827		0.00344945		50.8	0.0210443	0.0156359	0.0292209	0.0256385
51	0.368201	0.369587	0.332878	0.332287	0.270852	0.279074	0.210766	0.204749	0.129219	0.128706	0.0991824	0.0973454	0.0421894	0.0398625	51	-0.0040822		0.00922331	0.0105049	0.00192895	0.0081385	0.00305084	0.00344611	-0.0195464		0.00429174		-0.000256		51	0.0332787	0.0363311	0.0301885	0.0307398	0.0127735	0.0178617	0.0114258		0.0115821	0.0102801	0.013695		0.00421188		51	0.0206272	0.0156359	0.0293572	0.0256385
51.2	0.368799	0.3699	0.334067	0.332623	0.272093	0.279367	0.212529	0.205072	0.129345	0.128998	0.100247	0.0976115	0.0430839	0.039985	51.2	-0.0035871		0.00953639	0.0105191	0.00242055	0.0081547	0.00313368	0.00345522	-0.0192196		0.00404822		0.00017161		51.2	0.0332639	0.0363404	0.0308793	0.0307573	0.01387	0.0178703	0.0135013		0.0116996	0.0102816	0.0152771		0.00429047		51.2	0.0198005	0.0156359	0.0290843	0.0256385
51.4	0.369323	0.37021	0.33514	0.332958	0.273457	0.279659	0.213972	0.205394	0.129218	0.129289	0.101258	0.0978768	0.0438866	0.0401073	51.4	-0.0034777		0.00940163	0.0105332	0.00275298	0.00817083	0.00272048	0.0034643	-0.0193325		0.0036728		8.41274e-05	8.41274e-05	51.4	0.0329419	0.0363496	0.0313108	0.0307747	0.0144379	0.0178787	0.0152093		0.0112924	0.0102831	0.0163906		0.00380831		51.4	0.019097	0.0156359	0.0288285	0.0256385
51.6	0.369791	0.370518	0.336031	0.333291	0.274688	0.279949	0.215179	0.205714	0.128975	0.129579	0.102104	0.0981415	0.0444734	0.0402294	51.6	-0.0036482		0.00904099	0.0105472	0.00297619	0.00818688	0.00196819	0.00347335	-0.0196586		0.00327799		-0.0003304		51.6	0.032432	0.0363587	0.0315746	0.030792	0.0146028	0.0178872	0.0165797		0.0104016	0.0102846	0.0171138		0.00298801		51.6	0.0186225	0.0156359	0.0287294	0.0256385
51.8	0.370245	0.370823	0.336653	0.333623	0.275564	0.280239	0.216265	0.206033	0.128525	0.129867	0.10278	0.0984054	0.0446439	0.0403512	51.8	-0.0038523		0.00875486	0.0105611	0.00320888	0.00820285	0.00106377	0.00348238	-0.0198596		0.00317088		-0.0008553		51.8	0.0318868	0.0363677	0.0318191	0.0308093	0.0147046	0.0178955	0.0174073		0.0093359	0.010286	0.0174769		0.00216574		51.8	0.0183751	0.0156359	0.0287402	0.0256385
52	0.370784	0.371127	0.33712	0.333952	0.276223	0.280526	0.216972	0.20635	0.128064	0.130155	0.103366	0.0986686	0.0443926	0.0404728	52	-0.0037775		0.00875983	0.0105749	0.0037574	0.00821874	0.00036957	0.00349138	-0.0194966		0.00347682		-0.0012846		52	0.031447	0.0363766	0.0319287	0.0308265	0.0146708	0.0179039	0.0174215		0.0082321	0.0102874	0.0174288		0.00152939		52	0.0183002	0.0156359	0.0289007	0.0256385
52.2	0.371242	0.371428	0.33752	0.334281	0.276704	0.280813	0.21718	0.206665	0.127716	0.130441	0.103839	0.0989311	0.043888	0.0405942	52.2	-0.003538		0.00885177	0.0105886	0.00448628	0.00823456	2.33989e-05	0.00350036	-0.0190528		0.0037354		-0.0017676		52.2	0.0314565	0.0363854	0.0320671	0.0308436	0.0146004	0.0179122	0.0168662		0.0070921	0.0102888	0.0170529		0.00128026		52.2	0.0182995	0.0156359	0.0291117	0.0256385
52.4	0.371487	0.371727	0.337667	0.334607	0.276728	0.281098	0.216664	0.206979	0.127303	0.130727	0.103928	0.099193	0.0432437	0.0407154	52.4	-0.0030273		0.00911356	0.0106023	0.00552208	0.0082503	0.00012258	0.00350931	-0.0183341		0.00391543		-0.0020789		52.4	0.0318351	0.0363941	0.032207	0.0308606	0.0147475	0.0179205	0.0162011		0.00599701	0.0102902	0.016445		0.00135683		52.4	0.0182488	0.0156359	0.0292294	0.0256385
52.6	0.371557	0.372024	0.33753	0.334932	0.276436	0.281382	0.215508	0.207291	0.126842	0.131011	0.103742	0.0994541	0.0426709	0.0408363	52.6	-0.0025599		0.00925416	0.0106158	0.00648309	0.00826597	0.00029018	0.00351823	-0.0176012		0.00394906		-0.0024438		52.6	0.0326444	0.0364027	0.0325447	0.0308776	0.0153138	0.0179287	0.0157148		0.00527373	0.0102915	0.0156908		0.00169502		52.6	0.0181245	0.0156359	0.0291201	0.0256385
52.8	0.371522	0.372318	0.337256	0.335256	0.276125	0.281665	0.21404	0.207602	0.126668	0.131294	0.10355	0.0997145	0.0424051	0.0409571	52.8	-0.0022346		0.00926259	0.0106292	0.00739583	0.00828156	0.00039421	0.00352713	-0.0170288		0.00377328		-0.0029604		52.8	0.0336818	0.0364113	0.0328438	0.0308945	0.0159448	0.0179369	0.0154722		0.00483868	0.0102928	0.0148096		0.00209921		52.8	0.0180067	0.0156359	0.0288983	0.0256385
53	0.371253	0.372611	0.336679	0.335578	0.275601	0.281946	0.212424	0.207911	0.126624	0.131576	0.103208	0.0999743	0.0421985	0.0410776	53	-0.0025539		0.00876939	0.0106426	0.00761701	0.00829707	3.85511e-05	0.003536	-0.0172336		0.00300703		-0.0040552		53	0.0347772	0.0364198	0.0330733	0.0309114	0.0165221	0.017945	0.0154884		0.00465481	0.0102941	0.0139416		0.0024269		53	0.0178937	0.0156359	0.0285462	0.0256385
53.2	0.370755	0.372901	0.335817	0.335898	0.275005	0.282226	0.210832	0.208219	0.126731	0.131857	0.102561	0.100233	0.0417347	0.0411979	53.2	-0.0029735		0.008213	0.0106558	0.00754904	0.00831252	-0.0004923	0.00354485	-0.0176684		0.00229919		-0.0052357		53.2	0.0356461	0.0364281	0.0332455	0.0309282	0.0170613	0.0179531	0.0156909		0.00483484	0.0102954	0.0130963		0.00271721		53.2	0.0176651	0.0156359	0.0280632	0.0256385
53.4	0.370255	0.373189	0.334958	0.336217	0.274777	0.282505	0.209982	0.208525	0.127216	0.132137	0.101933	0.100492	0.0411612	0.041318	53.4	-0.0034808		0.00759662	0.0106689	0.00735198	0.00832788	-0.0012164	0.00355367	-0.0181967		0.00181831		-0.006257		53.4	0.0362907	0.0364364	0.0333791	0.0309449	0.0174863	0.0179612	0.0158837		0.00516881	0.0102966	0.0124015		0.00286769		53.4	0.0173098	0.0156359	0.027398	0.0256385
53.6	0.369567	0.373476	0.333846	0.336534	0.27466	0.282783	0.209442	0.20883	0.127832	0.132416	0.101131	0.100749	0.0402891	0.0414378	53.6	-0.0039446		0.00713412	0.010682	0.0072422	0.00834318	-0.0019079	0.00356247	-0.0189065		0.00153917		-0.0070276		53.6	0.0367191	0.0364447	0.0333226	0.0309615	0.0177499	0.0179692	0.0161146		0.00548988	0.0102979	0.0120033		0.0030289		53.6	0.0169689	0.0156359	0.0267788	0.0256385
53.8	0.36865	0.37376	0.332539	0.336849	0.274496	0.283059	0.208994	0.209133	0.128244	0.132694	0.100136	0.101006	0.0391326	0.0415575	53.8	-0.0043369		0.00680852	0.010695	0.0071568	0.0083584	-0.002527	0.00357124	-0.0198954		0.00147118		-0.0076046		53.8	0.0370882	0.0364528	0.0333156	0.0309781	0.0181567	0.0179772	0.016496		0.00590906	0.0102991	0.012054		0.00351253		53.8	0.0168441	0.0156359	0.0264455	0.0256385
54	0.367806	0.374042	0.331417	0.337163	0.274571	0.283334	0.208811	0.209435	0.128673	0.132971	0.0992834	0.101263	0.038115	0.0416769	54	-0.0040961		0.00716858	0.0107078	0.00762162	0.00837354	-0.0027715	0.00357998	-0.0204732		0.00211441		-0.0074446		54	0.0373491	0.0364609	0.0334293	0.0309946	0.0187183	0.0179851	0.0171448		0.00632529	0.0103002	0.0124628		0.00410613		54	0.0167897	0.0156359	0.0263113	0.0256385
54.2	0.367118	0.374322	0.330546	0.337476	0.274875	0.283609	0.208706	0.209735	0.128966	0.133247	0.0988048	0.101518	0.0373465	0.0417962	54.2	-0.0036428		0.00779962	0.0107206	0.00826078	0.00838862	-0.0030369	0.0035887	-0.0209459		0.00309209		-0.0069526		54.2	0.0373712	0.0364688	0.0336182	0.0310111	0.0192279	0.0179931	0.0178763		0.0065054	0.0103014	0.0131776		0.00448654		54.2	0.017056	0.0156359	0.0263453	0.0256385
54.4	0.366634	0.374599	0.329824	0.337787	0.275213	0.283881	0.208335	0.210034	0.129163	0.133522	0.0986047	0.101773	0.036824	0.0419152	54.4	-0.0033223		0.00845347	0.0107333	0.00859996	0.00840362	-0.0036077	0.00359739	-0.0216575		0.00388332		-0.0065871		54.4	0.0370422	0.0364768	0.0336433	0.0310275	0.0194578	0.0180009	0.0185454		0.00645183	0.0103025	0.0138057		0.0044849		54.4	0.0173315	0.0156359	0.026321	0.0256385
54.6	0.366677	0.374875	0.329802	0.338096	0.275948	0.284153	0.208574	0.210331	0.129647	0.133795	0.0989064	0.102027	0.0369289	0.042034	54.6	-0.0032423		0.00897423	0.0107459	0.00863265	0.00841855	-0.0045265	0.00360606	-0.0224609		0.00449324		-0.006471		54.6	0.0362327	0.0364846	0.0333345	0.0310439	0.0192755	0.0180088	0.0188482		0.0061747	0.0103036	0.014		0.00408059		54.6	0.0175323	0.0156359	0.0260685	0.0256385
54.8	0.367178	0.375149	0.330455	0.338404	0.277106	0.284423	0.209415	0.210627	0.130536	0.134068	0.0994941	0.102281	0.0375534	0.0421526	54.8	-0.0034341		0.00927724	0.0107585	0.00833157	0.00843341	-0.0056149	0.00361471	-0.0231494		0.00490841		-0.0064381		54.8	0.0348254	0.0364923	0.0325401	0.0310602	0.0184956	0.0180166	0.0183584		0.00542901	0.0103047	0.0136258		0.00306298		54.8	0.0176354	0.0156359	0.0257323	0.0256385
55	0.367814	0.375421	0.331514	0.33871	0.278297	0.284693	0.210468	0.210922	0.131529	0.13434	0.100199	0.102534	0.0383589	0.042271	55	-0.003681		0.00950087	0.0107709	0.00786131	0.0084482	-0.0064612	0.00362332	-0.023669		0.00521587		-0.0063364		55	0.0329523	0.0365	0.0314828	0.0310764	0.0172634	0.0180244	0.0167773		0.00422484	0.0103058	0.0127636		0.00169963		55	0.0178758	0.0156359	0.0255956	0.0256385
55.2	0.36844	0.375691	0.332779	0.339015	0.2792	0.284961	0.211613	0.211215	0.132419	0.13461	0.100768	0.102786	0.0390689	0.0423891	55.2	-0.0038531		0.00990793	0.0107832	0.00749053	0.00846291	-0.0068861	0.00363192	-0.0237557		0.00545606		-0.0061584		55.2	0.0309675	0.0365077	0.0302455	0.0310926	0.0158059	0.0180322	0.014468		0.00275645	0.0103068	0.0115464		0.00040038		55.2	0.0182486	0.0156359	0.025768	0.0256385
55.4	0.369042	0.375959	0.334246	0.339319	0.279841	0.285228	0.212915	0.211506	0.133108	0.13488	0.101229	0.103038	0.0395519	0.0425071	55.4	-0.0035458		0.0108222	0.0107955	0.0076045	0.00847756	-0.0065468	0.00364049	-0.0230792		0.00613108		-0.0055348		55.4	0.0291395	0.0365152	0.0289911	0.0311088	0.014351	0.0180399	0.0115936		0.00125753	0.0103078	0.0101192		-0.0005776		55.4	0.0189464	0.0156359	0.0262364	0.0256385
55.6	0.369646	0.376225	0.33587	0.339621	0.280335	0.285494	0.214004	0.211797	0.133778	0.135148	0.101661	0.103289	0.0399675	0.0426248	55.6	-0.0028603		0.0119291	0.0108077	0.00798256	0.00849213	-0.0056123	0.00364903	-0.0218808		0.00688723		-0.0046274		55.6	0.0276615	0.0365227	0.0278928	0.0311249	0.0130913	0.0180476	0.00853409		-0.0001738	0.0103088	0.00866243		-0.0013032		55.6	0.0197837	0.0156359	0.0270426	0.0256385
55.8	0.370234	0.376489	0.337483	0.339921	0.280567	0.285758	0.214823	0.212085	0.13437	0.135416	0.102042	0.103539	0.0405659	0.0427424	55.8	-0.0019177		0.0129676	0.0108198	0.0084922	0.00850664	-0.0042462	0.00365755	-0.0204308		0.00746825		-0.0037132		55.8	0.0267522	0.0365301	0.0270546	0.0311409	0.0121222	0.0180552	0.00587074		-0.0012945	0.0103098	0.00735966		-0.0015998		55.8	0.0205897	0.0156359	0.0278248	0.0256385
56	0.370961	0.376751	0.338991	0.34022	0.280903	0.286022	0.215525	0.212373	0.134997	0.135683	0.102464	0.103788	0.0415345	0.0428597	56	-0.0011827		0.0134707	0.0108318	0.00883425	0.00852107	-0.0029636	0.00366604	-0.0192103		0.00762901		-0.003245		56	0.0264517	0.0365375	0.0264665	0.0311569	0.0116409	0.0180628	0.00414446		-0.0018989	0.0103108	0.00638797		-0.0013847		56	0.0212929	0.0156359	0.0285138	0.0256385
56.2	0.372002	0.377011	0.340511	0.340517	0.281679	0.286284	0.216598	0.212659	0.135938	0.135948	0.103208	0.104037	0.0431034	0.0429768	56.2	-0.000821		0.0133173	0.0108437	0.00870554	0.00853544	-0.0018196	0.00367451	-0.0184946		0.00739858		-0.0031136		56.2	0.0266273	0.0365448	0.0262204	0.0311729	0.0116864	0.0180704	0.00312795		-0.0019636	0.0103117	0.00580551		-0.0008894		56.2	0.0218137	0.0156359	0.0289271	0.0256385
56.4	0.373265	0.377269	0.342057	0.340813	0.282921	0.286545	0.218108	0.212944	0.137268	0.136213	0.104295	0.104285	0.0450573	0.0430937	56.4	-0.0008312		0.0125909	0.0108555	0.00806443	0.00854974	-0.0008996	0.00368296	-0.0183468		0.00677782		-0.003485		56.4	0.0271926	0.0365521	0.0262358	0.0311888	0.0122062	0.018078	0.00283835		-0.0014771	0.0103127	0.00572961		-0.0002283		56.4	0.0221228	0.0156359	0.0292858	0.0256385
56.6	0.374311	0.377526	0.343193	0.341108	0.284095	0.286805	0.219598	0.213227	0.138266	0.136476	0.105185	0.104533	0.0467543	0.0432104	56.6	-0.0009105		0.0116905	0.0108673	0.00723991	0.00856397	-2.33e-05	0.00369138	-0.0184639		0.00614672		-0.0040013		56.6	0.0280808	0.0365592	0.0264636	0.0312046	0.0129972	0.0180856	0.00312403		-0.0005952	0.0103136	0.00617259		0.00072531		56.6	0.0222626	0.0156359	0.0296202	0.0256385
56.8	0.375193	0.37778	0.344004	0.341401	0.285297	0.287064	0.220853	0.213509	0.138903	0.136739	0.105922	0.10478	0.04803	0.0433269	56.8	-0.0005338		0.0112237	0.0108789	0.00690613	0.00857813	0.00110464	0.00369977	-0.0183517		0.00616129		-0.0039347		56.8	0.029137	0.0365663	0.0269112	0.0312204	0.0140669	0.0180931	0.00395041		0.0004771	0.0103145	0.00705168		0.00176434		56.8	0.0220251	0.0156359	0.0299413	0.0256385
57	0.376033	0.378033	0.344662	0.341693	0.28642	0.287322	0.222049	0.21379	0.13926	0.137001	0.106581	0.105026	0.048886	0.0434431	57	0.0001244		0.0112002	0.0108905	0.0070938	0.00859222	0.0024885	0.00370814	-0.0180752		0.0066771		-0.0031965		57	0.0302319	0.0365734	0.0275927	0.0312362	0.0151149	0.0181006	0.00483001		0.00145413	0.0103154	0.00824621		0.00263823		57	0.021578	0.0156359	0.0302174	0.0256385
57.2	0.376902	0.378284	0.345122	0.341983	0.287256	0.287579	0.222581	0.214069	0.139301	0.137261	0.107021	0.105272	0.0493281	0.0435592	57.2	0.00091111		0.0113997	0.010902	0.00760583	0.00860624	0.00364124	0.00371649	-0.0178798		0.00740285		-0.0021668		57.2	0.0310931	0.0365804	0.0281396	0.0312519	0.0158019	0.018108	0.00552483		0.00219187	0.0103162	0.00944211		0.00342244		57.2	0.0210141	0.0156359	0.0305923	0.0256385
57.4	0.377859	0.378533	0.345438	0.342272	0.287718	0.287835	0.222494	0.214347	0.139083	0.137521	0.107328	0.105517	0.0497036	0.043675	57.4	0.00178259		0.0117234	0.0109135	0.00836542	0.0086202	0.00458548	0.00372481	-0.0177478		0.00829503		-0.000944		57.4	0.0316286	0.0365874	0.0285155	0.0312675	0.0160412	0.0181155	0.00610292		0.00262668	0.0103171	0.0105318		0.00425585		57.4	0.0204103	0.0156359	0.0310566	0.0256385
57.6	0.379138	0.37878	0.345899	0.342559	0.288184	0.28809	0.222264	0.214624	0.139144	0.13778	0.107916	0.105761	0.0502196	0.0437907	57.6	0.0025175		0.0121766	0.0109248	0.00916032	0.00863409	0.00518317	0.00373311	-0.0175869		0.00922168		0.00039888		57.6	0.0319126	0.0365943	0.0288139	0.0312832	0.0160654	0.0181229	0.00689533		0.00287609	0.0103179	0.0114649		0.0049378		57.6	0.0197273	0.0156359	0.0314184	0.0256385
57.8	0.380383	0.379025	0.346324	0.342845	0.288598	0.288343	0.221889	0.214899	0.139217	0.138037	0.108641	0.106004	0.0507026	0.0439061	57.8	0.00241057		0.0122153	0.0109361	0.00935469	0.00864791	0.00497829	0.00374139	-0.0178788		0.00950584		0.0010409		57.8	0.0321757	0.0366011	0.0291807	0.0312988	0.0159613	0.0181303	0.00773671		0.0032077	0.0103187	0.0121551		0.00551064		57.8	0.0191034	0.0156359	0.031515	0.0256385
58	0.381743	0.379269	0.346857	0.34313	0.289105	0.288596	0.221412	0.215173	0.139579	0.138294	0.109557	0.106247	0.0513003	0.0440214	58	0.00140853		0.0116795	0.0109473	0.00885408	0.00866167	0.00386088	0.00374964	-0.0186697		0.00903773		0.00063804		58	0.0325133	0.0366079	0.029505	0.0313143	0.0158072	0.0181377	0.00858627		0.00379521	0.0103195	0.0126119		0.00603534		58	0.0182055	0.0156359	0.0310601	0.0256385
58.2	0.383269	0.37951	0.347735	0.343413	0.289923	0.288847	0.221639	0.215446	0.140475	0.13855	0.110748	0.10649	0.0520122	0.0441364	58.2	-6.42e-05		0.0108854	0.0109584	0.0080951	0.00867536	0.00244161	0.00375786	-0.0197088		0.00825506		-0.000241		58.2	0.0327803	0.0366146	0.0296047	0.0313298	0.0155269	0.018145	0.00920876		0.00427705	0.0103203	0.0128248		0.00618708		58.2	0.0170925	0.0156359	0.0300259	0.0256385
58.4	0.384421	0.37975	0.34855	0.343695	0.290641	0.289098	0.221927	0.215718	0.141473	0.138805	0.111672	0.106731	0.052231	0.0442512	58.4	-0.0016673		0.00999223	0.0109694	0.00721218	0.00868899	0.00079347	0.00376607	-0.020892		0.00726948		-0.0011868		58.4	0.0332314	0.0366213	0.029866	0.0313452	0.0154301	0.0181523	0.00985728		0.00464946	0.0103211	0.013075		0.00599492		58.4	0.016107	0.0156359	0.0287719	0.0256385
58.6	0.385047	0.379989	0.34914	0.343975	0.29103	0.289347	0.221967	0.215988	0.142215	0.139059	0.112184	0.106972	0.0519524	0.0443659	58.6	-0.0030609		0.00920216	0.0109804	0.00657859	0.00870255	-0.0007928	0.00377425	-0.0219185		0.00631458		-0.0020369		58.6	0.0337427	0.0366279	0.030199	0.0313607	0.0153354	0.0181596	0.0102219		0.00488198	0.0103218	0.0133467		0.00553628		58.6	0.015654	0.0156359	0.0276511	0.0256385
58.8	0.385484	0.380225	0.349627	0.344254	0.291125	0.289595	0.22195	0.216257	0.142846	0.139311	0.1123	0.107213	0.0511691	0.0444803	58.8	-0.0039328		0.00878329	0.0109913	0.0064666	0.00871604	-0.0020358	0.0037824	-0.0224074		0.00568621		-0.0026633		58.8	0.0339873	0.0366345	0.0303036	0.0313761	0.0150559	0.0181669	0.0103093		0.00480283	0.0103226	0.0134243		0.00488764		58.8	0.0158736	0.0156359	0.0269566	0.0256385
59	0.385595	0.38046	0.349987	0.344532	0.290973	0.289843	0.2221	0.216525	0.143328	0.139563	0.111961	0.107453	0.0498672	0.0445945	59	-0.004136		0.00888077	0.0110021	0.0068869	0.00872947	-0.0027815	0.00379053	-0.0222734		0.0055649		-0.0028189		59	0.0340333	0.0366411	0.030287	0.0313914	0.0148742	0.0181741	0.0104478		0.0045679	0.0103233	0.0133236		0.00417127		59	0.0167362	0.0156359	0.0266371	0.0256385
59.2	0.385112	0.380693	0.350093	0.344808	0.29055	0.290089	0.222066	0.216792	0.143546	0.139814	0.111195	0.107692	0.0482129	0.0447085	59.2	-0.0040155		0.00920432	0.0110128	0.00746951	0.00874284	-0.0033839	0.00379864	-0.0217201		0.00556611		-0.0029656		59.2	0.0343123	0.0366475	0.0305751	0.0314067	0.0151844	0.0181813	0.0113047		0.00474459	0.010324	0.0133341		0.00368662		59.2	0.0179959	0.0156359	0.0267718	0.0256385
59.4	0.384216	0.380925	0.350026	0.345083	0.289991	0.290334	0.222028	0.217057	0.143559	0.140065	0.110202	0.10793	0.0464923	0.0448223	59.4	-0.0038935		0.00950726	0.0110235	0.00813882	0.00875614	-0.0037348	0.00380673	-0.0208492		0.00555096		-0.0033039		59.4	0.0346595	0.036654	0.0307995	0.031422	0.0156092	0.0181885	0.0124472		0.00531131	0.0103247	0.0134485		0.00346258		59.4	0.019242	0.0156359	0.0268654	0.0256385
59.6	0.383059	0.381154	0.349783	0.345357	0.289426	0.290579	0.222002	0.217321	0.143422	0.140314	0.109143	0.108168	0.0447802	0.0449359	59.6	-0.0037993		0.00965089	0.0110341	0.00873423	0.00876938	-0.0038698	0.00381479	-0.0201108		0.00545368		-0.0039427		59.6	0.0350238	0.0366604	0.0309796	0.0314372	0.0161273	0.0181957	0.0137344		0.00615843	0.0103254	0.0137049		0.00348866		59.6	0.0201967	0.0156359	0.0268915	0.0256385
59.8	0.381811	0.381382	0.349557	0.345629	0.289106	0.290822	0.222163	0.217584	0.143442	0.140562	0.108341	0.108405	0.0434047	0.0450493	59.8	-0.0036616		0.00982904	0.0110446	0.00925072	0.00878255	-0.003744	0.00382283	-0.0194134		0.0053455		-0.0045167		59.8	0.0358129	0.0366667	0.0315666	0.0314524	0.0170719	0.0182029	0.0153139		0.00752824	0.0103261	0.0145507		0.0039225		59.8	0.0207635	0.0156359	0.0267075	0.0256385
60	0.380457	0.381609	0.349291	0.3459	0.288945	0.291064	0.222282	0.217846	0.143368	0.140809	0.107632	0.108642	0.0423066	0.0451625	60	-0.0032977		0.0102014	0.011055	0.00982729	0.00879567	-0.0033122	0.00383084	-0.0187006		0.00537019		-0.0048262		60	0.0368812	0.036673	0.0324422	0.0314676	0.018155	0.01821	0.0170102		0.00907265	0.0103267	0.015776		0.00464309		60	0.0210829	0.0156359	0.0266702	0.0256385
60.2	0.379029	0.381833	0.348766	0.346169	0.288616	0.291305	0.222027	0.218106	0.14278	0.141056	0.106713	0.108878	0.0413599	0.0452755	60.2	-0.002493		0.0110084	0.0110654	0.0107823	0.00880871	-0.0023605	0.00383883	-0.0178583		0.00569393		-0.0044977		60.2	0.0379535	0.0366793	0.0334624	0.0314827	0.019014	0.0182172	0.0184314		0.0105069	0.0103274	0.0172726		0.00568832		60.2	0.0211712	0.0156359	0.0266832	0.0256385
60.4	0.377819	0.382057	0.34807	0.346438	0.288347	0.291545	0.22147	0.218365	0.141952	0.141301	0.105789	0.109113	0.0406375	0.0453883	60.4	-0.0010686		0.0125082	0.0110756	0.0123573	0.0088217	-0.0008912	0.0038468	-0.0166791		0.0064843		-0.0032167		60.4	0.0389014	0.0366855	0.0346611	0.0314978	0.0197089	0.0182243	0.0195663		0.0117891	0.010328	0.0188279		0.00692182		60.4	0.0210714	0.0156359	0.0268754	0.0256385
60.6	0.376913	0.382278	0.347325	0.346705	0.288108	0.291785	0.220764	0.218623	0.141142	0.141546	0.104906	0.109348	0.0401657	0.0455009	60.6	0.00067224		0.014451	0.0110859	0.0142349	0.00883462	0.00068437	0.00385475	-0.0151671		0.00757889		-0.0011609		60.6	0.0397595	0.0366917	0.0359653	0.0315129	0.0203036	0.0182313	0.0204129		0.0131121	0.0103286	0.020326		0.00848827		60.6	0.0207772	0.0156359	0.0271315	0.0256385
60.8	0.376356	0.382498	0.346563	0.34697	0.287716	0.292023	0.219836	0.21888	0.140354	0.141789	0.104158	0.109582	0.0399426	0.0456133	60.8	0.00228971		0.0161786	0.011096	0.0159157	0.00884748	0.00197797	0.00386267	-0.0138657		0.0086181		0.00112587		60.8	0.0402955	0.0366979	0.0369779	0.0315279	0.0205601	0.0182384	0.0209121		0.0142409	0.0103293	0.0214539		0.0101536		60.8	0.0203098	0.0156359	0.0275064	0.0256385
61	0.376334	0.382716	0.345849	0.347235	0.287299	0.29226	0.218983	0.219136	0.139754	0.142032	0.103848	0.109815	0.0401197	0.0457255	61	0.00348698		0.0174982	0.0111061	0.0170427	0.00886028	0.00302535	0.00387057	-0.0130103		0.00935628		0.00327239		61	0.0407102	0.036704	0.0376792	0.031543	0.020561	0.0182454	0.0213893		0.0152678	0.0103299	0.022259		0.0118597		61	0.0197811	0.0156359	0.0279208	0.0256385
61.2	0.376974	0.382933	0.345445	0.347498	0.287258	0.292497	0.218661	0.219391	0.139677	0.142274	0.104266	0.110048	0.0407276	0.0458374	61.2	0.00389241		0.0182946	0.0111161	0.0174782	0.00887302	0.00382935	0.00387844	-0.0125004		0.00966607		0.00488158		61.2	0.0412276	0.03671	0.0382445	0.0315579	0.0206335	0.0182525	0.0219461		0.0161918	0.0103305	0.0227646		0.0135118		61.2	0.0190748	0.0156359	0.0281226	0.0256385
61.4	0.378077	0.383148	0.3453	0.347759	0.287447	0.292732	0.21884	0.219644	0.13991	0.142515	0.105263	0.11028	0.0417057	0.0459492	61.4	0.00340157		0.0184298	0.0111261	0.0171154	0.0088857	0.00424074	0.0038863	-0.0125014		0.0094539		0.00560878		61.4	0.0417457	0.0367161	0.0385158	0.0315729	0.0206081	0.0182595	0.0222185		0.016882	0.010331	0.0227605		0.0147238		61.4	0.0180502	0.0156359	0.0280079	0.0256385
61.6	0.379507	0.383361	0.345336	0.34802	0.28783	0.292966	0.219467	0.219896	0.14036	0.142755	0.106625	0.110512	0.0428563	0.0460608	61.6	0.00248892		0.0180103	0.0111359	0.0163153	0.00889831	0.00462987	0.00389413	-0.0129334		0.00908422		0.00563764		61.6	0.0421162	0.036722	0.0383799	0.0315878	0.020412	0.0182665	0.0220391		0.0170801	0.0103316	0.0223378		0.015164		61.6	0.0168341	0.0156359	0.0276625	0.0256385
61.8	0.380952	0.383573	0.345403	0.348279	0.288395	0.2932	0.220495	0.220148	0.140734	0.142994	0.108083	0.110743	0.0439228	0.0461722	61.8	0.0018201		0.0175716	0.0111457	0.015488	0.00891087	0.0053987	0.00390193	-0.0134691		0.008971		0.00547361		61.8	0.0423432	0.036728	0.0379027	0.0316027	0.0200879	0.0182735	0.0215692		0.0167512	0.0103322	0.0215484		0.014949		61.8	0.0156346	0.0156359	0.0271525	0.0256385
62	0.381965	0.383784	0.345284	0.348537	0.288781	0.293432	0.221108	0.220398	0.140718	0.143232	0.109174	0.110973	0.044499	0.0462834	62	0.00135406		0.0170109	0.0111555	0.0146802	0.00892336	0.00623911	0.00390972	-0.0139599		0.00905368		0.00509925		62	0.042481	0.0367339	0.0373767	0.0316176	0.0198829	0.0182804	0.0208412		0.0160722	0.0103327	0.0205817		0.0143711		62	0.0147595	0.0156359	0.0267714	0.0256385
62.2	0.38266	0.383992	0.345203	0.348793	0.288998	0.293664	0.221337	0.220646	0.140452	0.14347	0.110036	0.111203	0.0448182	0.0463944	62.2	0.00115963		0.016394	0.0111651	0.0139939	0.0089358	0.00693526	0.00391748	-0.0143758		0.00930288		0.00460433		62.2	0.0421164	0.0367398	0.0363552	0.0316324	0.0194486	0.0182874	0.0193998		0.0149403	0.0103333	0.0191128		0.0131106		62.2	0.0143884	0.0156359	0.0267664	0.0256385
62.4	0.383204	0.3842	0.345367	0.349049	0.289143	0.293895	0.221408	0.220894	0.140159	0.143706	0.110727	0.111432	0.0448985	0.0465052	62.4	0.00135867		0.0159691	0.0111747	0.013527	0.00894817	0.00741583	0.00392522	-0.0144442		0.00991325		0.00422495		62.4	0.0413171	0.0367456	0.0349456	0.0316472	0.0188586	0.0182943	0.0175779		0.0133549	0.0103338	0.0172889		0.0115018		62.4	0.0145311	0.0156359	0.0271558	0.0256385
62.6	0.383624	0.384406	0.345968	0.349303	0.289477	0.294124	0.221671	0.221141	0.14011	0.143942	0.111438	0.11166	0.0451559	0.0466158	62.6	0.00168951		0.0158074	0.0111843	0.0131445	0.00896049	0.00746099	0.00393294	-0.0143145		0.0106179		0.00388109		62.6	0.0405713	0.0367514	0.0335434	0.031662	0.0184332	0.0183012	0.0159457		0.0117098	0.0103343	0.0153427		0.00997091		62.6	0.0150227	0.0156359	0.0276664	0.0256385
62.8	0.38394	0.38461	0.346995	0.349556	0.289964	0.294353	0.222041	0.221386	0.140432	0.144176	0.112228	0.111888	0.0457205	0.0467262	62.8	0.00193299		0.0156313	0.0111937	0.0127506	0.00897275	0.00697762	0.00394063	-0.0140997		0.0111235		0.00331765		62.8	0.0399506	0.0367572	0.0322175	0.0316767	0.018094	0.0183081	0.0145142		0.0102303	0.0103348	0.0135255		0.00851556		62.8	0.0156332	0.0156359	0.0281297	0.0256385
63	0.384334	0.384813	0.348408	0.349808	0.290563	0.294581	0.222709	0.221631	0.141165	0.14441	0.113215	0.112115	0.0466202	0.0468364	63	0.0020371		0.0153449	0.0112031	0.0124219	0.00898494	0.00608034	0.00394831	-0.0138693		0.0114193		0.00251881		63	0.0393619	0.036763	0.0308928	0.0316915	0.0177327	0.018315	0.0130726		0.0089767	0.0103353	0.012099		0.0070494		63	0.0158306	0.0156359	0.028102	0.0256385
63.2	0.384736	0.385014	0.349826	0.350058	0.290992	0.294808	0.223344	0.221874	0.141996	0.144643	0.114037	0.112342	0.0474977	0.0469464	63.2	0.00213927		0.0150255	0.0112125	0.0122641	0.00899708	0.00496506	0.00395596	-0.013645		0.0115334		0.00158605		63.2	0.038958	0.0367687	0.0298983	0.0317062	0.0174592	0.0183218	0.0118858		0.00805435	0.0103358	0.0112338		0.00592443		63.2	0.0155066	0.0156359	0.027703	0.0256385
63.4	0.385315	0.385214	0.351321	0.350307	0.291652	0.295034	0.224167	0.222117	0.1431	0.144875	0.114695	0.112568	0.0486196	0.0470563	63.4	0.00212326		0.0145817	0.0112217	0.0121314	0.00900917	0.00374677	0.00396358	-0.0136746		0.0113554		0.00048724		63.4	0.0389825	0.0367743	0.0295674	0.0317208	0.0175657	0.0183287	0.0111834		0.00772709	0.0103363	0.011177		0.00531982		63.4	0.0148475	0.0156359	0.0270511	0.0256385
63.6	0.385985	0.385412	0.352631	0.350555	0.292292	0.295259	0.224791	0.222358	0.144211	0.145107	0.114957	0.112794	0.0496178	0.0471659	63.6	0.00199619		0.0140064	0.0112309	0.0119406	0.00902119	0.00265011	0.00397119	-0.0141023		0.0109997		-0.0006705		63.6	0.03906	0.03678	0.029615	0.0317355	0.0178574	0.0183355	0.0107544		0.00758271	0.0103367	0.0116674		0.00507203		63.6	0.0140064	0.0156359	0.0263729	0.0256385
63.8	0.386626	0.385609	0.35349	0.350802	0.292758	0.295483	0.225114	0.222598	0.145187	0.145337	0.114742	0.113019	0.0501402	0.0472753	63.8	0.00180255		0.0135092	0.0112401	0.0118462	0.00903315	0.00169753	0.00397877	-0.0148538		0.0107191		-0.0016901		63.8	0.0389726	0.0367856	0.0298541	0.0317501	0.0181543	0.0183423	0.0103593		0.00752095	0.0103372	0.0124961		0.0052129		63.8	0.0131401	0.0156359	0.025753	0.0256385
64	0.387167	0.385805	0.353912	0.351047	0.293221	0.295707	0.225219	0.222837	0.146089	0.145567	0.114217	0.113243	0.0501191	0.0473845	64	0.00179072		0.0134466	0.0112492	0.0121713	0.00904506	0.00088829	0.00398634	-0.015537		0.0106782		-0.0020851		64	0.0387489	0.0367912	0.0302869	0.0317647	0.0184342	0.0183491	0.0100625		0.00771116	0.0103377	0.0133501		0.00578096		64	0.0125477	0.0156359	0.0253461	0.0256385
64.2	0.387708	0.385999	0.354202	0.351292	0.293817	0.295929	0.225493	0.223075	0.14707	0.145795	0.113761	0.113466	0.0498782	0.0474936	64.2	0.00168326		0.0134472	0.0112582	0.0123153	0.00905691	-0.0001662	0.00399388	-0.016474		0.0107401		-0.0021855		64.2	0.0385582	0.0367968	0.0307837	0.0317793	0.0187334	0.0183559	0.00981158		0.00823016	0.0103381	0.0142013		0.00668992		64.2	0.0122342	0.0156359	0.025018	0.0256385
64.4	0.388117	0.386192	0.354305	0.351535	0.294123	0.296151	0.22571	0.223312	0.147816	0.146023	0.113493	0.11369	0.0492808	0.0476024	64.4	0.00109063		0.013065	0.0112672	0.011932	0.00906871	-0.0015262	0.0040014	-0.0178786		0.0104644		-0.0024515		64.4	0.0385187	0.0368023	0.0313793	0.0317939	0.0191068	0.0183627	0.00960793		0.00901031	0.0103385	0.0149992		0.00793069		64.4	0.0123264	0.0156359	0.0249595	0.0256385
64.6	0.38872	0.386383	0.354342	0.351777	0.294342	0.296371	0.226095	0.223548	0.148529	0.14625	0.113624	0.113912	0.0486185	0.0477111	64.6	8.82968e-05	8.82968e-05	0.0123392	0.011276	0.0111913	0.00908044	-0.002983	0.00400889	-0.019353		0.00979679		-0.0029399		64.6	0.0385609	0.0368078	0.0318911	0.0318084	0.0192651	0.0183695	0.00929633		0.0100159	0.010339	0.0155949		0.00923944		64.6	0.012834	0.0156359	0.0252377	0.0256385
64.8	0.389108	0.386573	0.354215	0.352017	0.2943	0.296591	0.226379	0.223783	0.148956	0.146476	0.113925	0.114134	0.0478268	0.0478195	64.8	-0.0011801		0.0115576	0.0112849	0.0104742	0.00909212	-0.0040371	0.00401637	-0.0205024		0.00895182		-0.0034514		64.8	0.0385971	0.0368133	0.0322754	0.0318229	0.0192138	0.0183762	0.00882804		0.0108798	0.0103394	0.0158719		0.0103149		64.8	0.0135397	0.0156359	0.0258452	0.0256385
65	0.388977	0.386761	0.353764	0.352257	0.293652	0.29681	0.226346	0.224017	0.148866	0.146702	0.114012	0.114355	0.0468484	0.0479278	65	-0.0024336		0.0108263	0.0112937	0.00978362	0.00910375	-0.0044737	0.00402382	-0.0214702		0.00824524		-0.0040443		65	0.0383875	0.0368187	0.0322734	0.0318374	0.0187662	0.018383	0.00820926		0.0111374	0.0103398	0.0156815		0.010739		65	0.014234	0.0156359	0.0267164	0.0256385
65.2	0.388256	0.386948	0.352874	0.352495	0.292467	0.297028	0.225937	0.224249	0.148215	0.146926	0.113807	0.114576	0.0455891	0.0480359	65.2	-0.0032774		0.0103301	0.0113024	0.0094574	0.00911532	-0.0041504	0.00403125	-0.0219588		0.00777789		-0.0045096		65.2	0.0380798	0.0368241	0.0321726	0.0318519	0.0182989	0.0183897	0.00791734		0.010889	0.0103402	0.015267		0.0106855		65.2	0.0151377	0.0156359	0.0278755	0.0256385
65.4	0.387364	0.387134	0.351778	0.352733	0.291214	0.297245	0.225472	0.224481	0.147336	0.14715	0.1135	0.114796	0.0441472	0.0481437	65.4	-0.003821		0.0100767	0.011311	0.00931587	0.00912683	-0.0033647	0.00403866	-0.022127		0.00751138		-0.0049794		65.4	0.0375866	0.0368295	0.0319324	0.0318663	0.0178312	0.0183964	0.00798246		0.0102212	0.0103406	0.0145905		0.0102072		65.4	0.0159479	0.0156359	0.0289098	0.0256385
65.6	0.386038	0.387318	0.350472	0.352969	0.289937	0.297461	0.224781	0.224712	0.146112	0.147373	0.112999	0.115015	0.0424111	0.0482514	65.6	-0.0043728		0.00986062	0.0113196	0.00921786	0.00913829	-0.0026316	0.00404605	-0.0221772		0.00719501		-0.0055123		65.6	0.0370282	0.0368349	0.031752	0.0318808	0.0175787	0.0184031	0.00814976		0.00937917	0.010341	0.0138271		0.00942975		65.6	0.0165049	0.0156359	0.0297465	0.0256385
65.8	0.384997	0.387502	0.349624	0.353204	0.289256	0.297677	0.224427	0.224942	0.145158	0.147595	0.112903	0.115234	0.0410661	0.0483589	65.8	-0.0047804		0.00959691	0.0113281	0.00896646	0.00914969	-0.0024193	0.00405342	-0.0223195		0.00679506		-0.006068		65.8	0.0367001	0.0368402	0.0318069	0.0318952	0.0176839	0.0184098	0.00871873		0.00869065	0.0103414	0.0132023		0.00873965		65.8	0.0168625	0.0156359	0.0303754	0.0256385
66	0.384551	0.387683	0.34946	0.353437	0.289362	0.297891	0.224668	0.225171	0.144651	0.147816	0.113461	0.115453	0.0405237	0.0484662	66	-0.0048641		0.00946502	0.0113366	0.00870921	0.00916104	-0.0024771	0.00406076	-0.0221908		0.00636004		-0.0063644		66	0.0366751	0.0368455	0.0320824	0.0319096	0.0180066	0.0184165	0.00965541		0.00809617	0.0103417	0.0128077		0.00833943		66	0.0170481	0.0156359	0.0307281	0.0256385
66.2	0.38476	0.387864	0.350083	0.35367	0.290294	0.298105	0.225669	0.225399	0.144768	0.148036	0.114596	0.115671	0.0410152	0.0485734	66.2	-0.0048045		0.00940601	0.011345	0.00845206	0.00917234	-0.0026295	0.00406809	-0.0221096		0.00587708		-0.0064906		66.2	0.0371311	0.0368508	0.032648	0.0319239	0.0185565	0.0184231	0.0109006		0.0077432	0.0103421	0.0126283		0.00827704		66.2	0.0169729	0.0156359	0.0307548	0.0256385
66.4	0.385186	0.388043	0.351165	0.353901	0.29158	0.298318	0.226944	0.225625	0.145279	0.148256	0.116003	0.115888	0.0422445	0.0486803	66.4	-0.0044625		0.00938912	0.0113534	0.00856883	0.00918358	-0.0027222	0.00407539	-0.0219215		0.0054383		-0.0063256		66.4	0.0377891	0.0368561	0.0333808	0.0319383	0.0191302	0.0184298	0.0121689		0.00761948	0.0103425	0.0127548		0.00826043		66.4	0.0167061	0.0156359	0.0305207	0.0256385
66.6	0.385872	0.388221	0.35262	0.354132	0.293014	0.29853	0.228103	0.225851	0.146004	0.148475	0.117517	0.116104	0.0440705	0.048787	66.6	-0.0040624		0.0092577	0.0113617	0.0087734	0.00919476	-0.0029189	0.00408267	-0.0219249		0.00499242		-0.0061379		66.6	0.0386255	0.0368614	0.0342672	0.0319526	0.0196993	0.0184365	0.0136894		0.00764657	0.0103428	0.0132225		0.00826799		66.6	0.0161402	0.0156359	0.0298277	0.0256385
66.8	0.386517	0.388397	0.354004	0.354361	0.294161	0.298741	0.22898	0.226076	0.146551	0.148693	0.118633	0.11632	0.0458625	0.0488936	66.8	-0.0038506		0.00891177	0.0113699	0.00892072	0.00920589	-0.0030921	0.00408993	-0.0222159		0.00441201		-0.0060097		66.8	0.0393667	0.0368666	0.0351291	0.031967	0.0201161	0.0184431	0.0150991		0.00764239	0.0103432	0.0137628		0.00815408		66.8	0.0153058	0.0156359	0.0287481	0.0256385
67	0.387268	0.388572	0.355427	0.354589	0.295545	0.298952	0.229869	0.2263	0.147192	0.14891	0.119409	0.116536	0.0476527	0.0489999	67	-0.0039338		0.00819515	0.0113781	0.00869296	0.00921697	-0.0031949	0.00409717	-0.0230222		0.00368095		-0.0061242		67	0.0401579	0.0368718	0.036058	0.0319813	0.0207172	0.0184497	0.0165339		0.00785723	0.0103435	0.0144749		0.00800137		67	0.0144688	0.0156359	0.0276648	0.0256385
67.2	0.388094	0.388746	0.356747	0.354816	0.297135	0.299161	0.230525	0.226523	0.148088	0.149126	0.120105	0.116751	0.049251	0.0491061	67.2	-0.0042212		0.00739491	0.0113862	0.00829977	0.009228	-0.0030574	0.00410439	-0.023936		0.00299783		-0.0062632		67.2	0.0405927	0.0368769	0.0366177	0.0319955	0.0212247	0.0184563	0.0177083		0.00806244	0.0103438	0.0152561		0.00770658		67.2	0.0135919	0.0156359	0.0265039	0.0256385
67.4	0.389026	0.388919	0.357918	0.355042	0.298988	0.29937	0.231259	0.226745	0.149162	0.149342	0.120705	0.116965	0.0507097	0.0492121	67.4	-0.004282		0.00697684	0.0113943	0.00802207	0.00923897	-0.0025736	0.00411159	-0.0246748		0.00270812		-0.0060761		67.4	0.0405562	0.0368821	0.0365346	0.0320098	0.0213225	0.0184629	0.018523		0.0081567	0.0103442	0.0157423		0.00730739		67.4	0.0126802	0.0156359	0.0252578	0.0256385
67.6	0.390114	0.38909	0.359138	0.355266	0.300945	0.299578	0.232396	0.226966	0.150561	0.149557	0.121421	0.117179	0.0521806	0.0493179	67.6	-0.0036708		0.0073632	0.0114023	0.00836448	0.00924989	-0.0017649	0.00411876	-0.0247384		0.0030587		-0.005263		67.6	0.0402273	0.0368872	0.0361197	0.032024	0.0211944	0.0184695	0.0189398		0.00850223	0.0103445	0.016056		0.00710732		67.6	0.0118438	0.0156359	0.024018	0.0256385
67.8	0.391276	0.38926	0.360354	0.35549	0.302832	0.299785	0.23373	0.227186	0.152203	0.149771	0.122233	0.117392	0.0538013	0.0494235	67.8	-0.0023982		0.00843789	0.0114103	0.0090739	0.00926076	-0.0006165	0.00412592	-0.0241306		0.00400878		-0.0040684		67.8	0.0400152	0.0368924	0.035587	0.0320383	0.0210112	0.0184761	0.0190245		0.00915542	0.0103448	0.0163369		0.00714733		67.8	0.0112085	0.0156359	0.0229924	0.0256385
68	0.392175	0.389429	0.361236	0.355712	0.304165	0.299991	0.234801	0.227405	0.153769	0.149984	0.122943	0.117605	0.0552276	0.0495289	68	-0.0009826		0.00993514	0.0114182	0.0101092	0.00927157	0.000717	0.00413306	-0.0229759		0.00520282		-0.0026433		68	0.0401066	0.0368974	0.0351996	0.0320525	0.0208515	0.0184827	0.0188208		0.0101122	0.0103451	0.0166323		0.00747685		68	0.010904	0.0156359	0.0221761	0.0256385
68.2	0.392778	0.389597	0.361688	0.355934	0.304881	0.300197	0.235646	0.227623	0.155046	0.150196	0.123355	0.117817	0.0563512	0.0496342	68.2	0.00060954		0.0116852	0.0114261	0.011374	0.00928234	0.00207173	0.00414017	-0.0213813		0.006448		-0.0009355		68.2	0.0405017	0.0369025	0.0350071	0.0320667	0.0206743	0.0184893	0.0185128		0.0111478	0.0103454	0.0169287		0.00782505		68.2	0.0112412	0.0156359	0.0217925	0.0256385
68.4	0.392882	0.389763	0.361659	0.356154	0.304867	0.300402	0.235939	0.227841	0.155964	0.150408	0.123385	0.118028	0.0571087	0.0497392	68.4	0.00210445		0.0134844	0.0114339	0.012722	0.00929305	0.00344275	0.00414726	-0.0195563		0.00764947		0.0008236		68.4	0.0411801	0.0369076	0.034995	0.0320809	0.0207034	0.0184958	0.0182444		0.0118542	0.0103457	0.0172975		0.00804044		68.4	0.0120659	0.0156359	0.0219027	0.0256385
68.6	0.392682	0.389928	0.361205	0.356374	0.304316	0.300606	0.236137	0.228057	0.156676	0.150619	0.123032	0.118239	0.0575497	0.0498441	68.6	0.00331756		0.0149819	0.0114416	0.0138177	0.00930371	0.00504933	0.00415434	-0.0177951		0.00864565		0.00228203		68.6	0.0419115	0.0369126	0.0349332	0.032095	0.0208682	0.0185024	0.0181487		0.0119591	0.010346	0.0175554		0.00788265		68.6	0.0132075	0.0156359	0.0224053	0.0256385
68.8	0.392563	0.390092	0.360513	0.356592	0.303617	0.300809	0.236689	0.228273	0.157346	0.150829	0.122531	0.118449	0.0576535	0.0499488	68.8	0.00400355		0.0160261	0.0114493	0.0145832	0.00931432	0.00644792	0.00416139	-0.0161906		0.00906327		0.00328909		68.8	0.0428258	0.0369176	0.0352097	0.0321092	0.0215147	0.0185089	0.0184667		0.0120093	0.0103463	0.0179818		0.00769184		68.8	0.0145739	0.0156359	0.0231615	0.0256385
69	0.392669	0.390255	0.359682	0.356809	0.302965	0.301011	0.237463	0.228487	0.15796	0.151038	0.121941	0.118659	0.057236	0.0500533	69	0.00423883		0.0165978	0.0114569	0.0149908	0.00932488	0.00729114	0.00416842	-0.0147922		0.00898516		0.00372995		69	0.043712	0.0369226	0.0357486	0.0321234	0.022508	0.0185154	0.0188493		0.0121438	0.0103466	0.0185095		0.00767963		69	0.0156274	0.0156359	0.0237246	0.0256385
69.2	0.3927	0.390417	0.358688	0.357025	0.30232	0.301212	0.237944	0.228701	0.158261	0.151247	0.121189	0.118868	0.0562908	0.0501576	69.2	0.00427234		0.0169542	0.0114645	0.0153271	0.00933539	0.00775021	0.00417543	-0.0134132		0.00881272		0.00375782		69.2	0.0445967	0.0369276	0.0365333	0.0321375	0.0236595	0.0185219	0.0190333		0.0124424	0.0103468	0.0190763		0.00802295		69.2	0.0160601	0.0156359	0.0240956	0.0256385
69.4	0.392725	0.390577	0.357819	0.35724	0.301745	0.301413	0.238233	0.228914	0.158421	0.151455	0.120417	0.119077	0.055069	0.0502617	69.4	0.00436055		0.0171214	0.011472	0.015491	0.00934584	0.00774456	0.00418243	-0.0122316		0.00869992		0.00351141		69.4	0.045566	0.0369326	0.037475	0.0321516	0.0248013	0.0185285	0.0191334		0.0129212	0.0103471	0.0197602		0.00882112		69.4	0.0161711	0.0156359	0.0243898	0.0256385
69.6	0.392529	0.390737	0.356967	0.357454	0.300995	0.301613	0.237946	0.229125	0.158025	0.151662	0.119541	0.119285	0.0536259	0.0503656	69.6	0.00431118		0.0171396	0.0114795	0.0154448	0.00935625	0.00723508	0.0041894	-0.0115275		0.00846864		0.0030091		69.6	0.0464094	0.0369375	0.0383052	0.0321657	0.0256085	0.018535	0.0188577		0.0132832	0.0103474	0.0202118		0.00968299		69.6	0.0160323	0.0156359	0.024662	0.0256385
69.8	0.39195	0.390895	0.356105	0.357667	0.300132	0.301812	0.236895	0.229336	0.157166	0.151868	0.118493	0.119493	0.0521576	0.0504694	69.8	0.00410837		0.0169935	0.011487	0.0152643	0.00936661	0.00619637	0.00419635	-0.0115166		0.00829481		0.00227055		69.8	0.0469291	0.0369424	0.0387483	0.0321798	0.025929	0.0185415	0.0180442		0.0133109	0.0103476	0.0201458		0.0103662		69.8	0.0155816	0.0156359	0.0247297	0.0256385
70	0.391099	0.391052	0.355322	0.357879	0.299168	0.302011	0.23514	0.229546	0.156007	0.152073	0.117428	0.1197	0.0509173	0.050573	70	0.00376387		0.0166677	0.0114944	0.0149092	0.00937691	0.00474773	0.00420328	-0.0122634		0.00803834		0.00131161		70	0.0469255	0.0369473	0.0386484	0.0321938	0.0257182	0.018548	0.0168191		0.0128187	0.0103479	0.0195879		0.0106396		70	0.0151909	0.0156359	0.0248683	0.0256385
70.2	0.390156	0.391208	0.354805	0.358089	0.298196	0.302208	0.232967	0.229756	0.154779	0.152278	0.116369	0.119906	0.0498454	0.0506764	70.2	0.0030871		0.0159253	0.0115017	0.0139416	0.00938717	0.00278805	0.00421019	-0.0138979		0.00751093		-7.82e-05		70.2	0.0462877	0.0369522	0.0378261	0.0322079	0.0250005	0.0185544	0.0153112		0.011754	0.0103482	0.0185182		0.0103727		70.2	0.0149009	0.0156359	0.0250364	0.0256385
70.4	0.389156	0.391362	0.354331	0.358299	0.297126	0.302405	0.23062	0.229964	0.153326	0.152482	0.11535	0.120112	0.0486331	0.0507796	70.4	0.00200822		0.0148691	0.011509	0.0125451	0.00939738	0.00083278	0.00421708	-0.0160016		0.00666187		-0.0016456		70.4	0.0453209	0.0369571	0.036697	0.0322219	0.0241556	0.0185609	0.013653		0.010642	0.0103484	0.0171148		0.00983911		70.4	0.0146777	0.0156359	0.0253369	0.0256385
70.6	0.38838	0.391516	0.354099	0.358508	0.296538	0.302601	0.228356	0.230171	0.152294	0.152686	0.114651	0.120317	0.0475305	0.0508826	70.6	0.00090853		0.0137178	0.0115162	0.011048	0.00940754	-0.0007481	0.00422395	-0.0180023		0.00589852		-0.0029824		70.6	0.0441035	0.036962	0.0354266	0.032236	0.0232844	0.0185674	0.0122869		0.00964684	0.0103486	0.0155731		0.00929581		70.6	0.0146763	0.0156359	0.0259428	0.0256385
70.8	0.387729	0.391668	0.353957	0.358716	0.296179	0.302797	0.225969	0.230378	0.151492	0.152888	0.114132	0.120522	0.046331	0.0509854	70.8	-0.0002117		0.012558	0.0115234	0.0096233	0.00941765	-0.0019349	0.0042308	-0.0197536		0.00520003		-0.0041779		70.8	0.042324	0.0369668	0.0338159	0.03225	0.0220953	0.0185738	0.0111784		0.00862718	0.0103489	0.0139539		0.00858051		70.8	0.01494	0.0156359	0.0266991	0.0256385
71	0.387011	0.39182	0.35384	0.358922	0.295703	0.302991	0.223683	0.230584	0.15064	0.15309	0.113597	0.120726	0.0449103	0.0510881	71	-0.000926		0.0116793	0.0115305	0.00855572	0.00942771	-0.0024771	0.00423763	-0.021031		0.00492831		-0.0049902		71	0.0401863	0.0369716	0.0319778	0.032264	0.0205844	0.0185803	0.0103637		0.00766732	0.0103491	0.0122301		0.00777795		71	0.0152802	0.0156359	0.0274274	0.0256385
71.2	0.386447	0.39197	0.353854	0.359128	0.295177	0.303185	0.221974	0.230788	0.149971	0.153291	0.113298	0.12093	0.0436526	0.0511906	71.2	-0.0011614		0.0113217	0.0115376	0.00810804	0.00943773	-0.0023313	0.00424444	-0.0217126		0.00513797		-0.0052795		71.2	0.0382555	0.0369764	0.0305759	0.032278	0.0192419	0.0185867	0.0101423		0.00728225	0.0103493	0.0108049		0.0073646		71.2	0.015675	0.0156359	0.0279938	0.0256385
71.4	0.386135	0.392119	0.354059	0.359333	0.295023	0.303378	0.220945	0.230992	0.149603	0.153491	0.113269	0.121133	0.0428798	0.0512929	71.4	-0.0010772		0.0112909	0.0115446	0.00794978	0.00944769	-0.0018869	0.00425124	-0.0220832		0.00569357		-0.0053701		71.4	0.0368328	0.0369812	0.0297218	0.032292	0.0183216	0.0185932	0.0106225		0.00747011	0.0103496	0.00987638		0.00728192		71.4	0.0161617	0.0156359	0.0284251	0.0256385
71.6	0.385905	0.392267	0.354254	0.359536	0.294996	0.303571	0.220614	0.231196	0.149211	0.153691	0.113326	0.121336	0.042329	0.051395	71.6	-0.0010731		0.0112293	0.0115516	0.00774398	0.00945761	-0.0014828	0.00425801	-0.0225623		0.0061667		-0.0055309		71.6	0.0361233	0.036986	0.0293798	0.0323059	0.0179667	0.0185996	0.0116112		0.00811656	0.0103498	0.00962118		0.00755216		71.6	0.016941	0.0156359	0.0287463	0.0256385
71.8	0.386182	0.392414	0.35477	0.359739	0.295249	0.303762	0.221396	0.231398	0.149256	0.15389	0.11387	0.121538	0.0425134	0.0514969	71.8	-0.0010267		0.0111074	0.0115585	0.00746445	0.00946748	-0.0011633	0.00426476	-0.023008		0.00646339		-0.0055844		71.8	0.0362288	0.0369908	0.0296371	0.0323199	0.0182887	0.018606	0.0131329		0.00907261	0.01035	0.0100737		0.00817654		71.8	0.0181092	0.0156359	0.0292982	0.0256385
72	0.387089	0.39256	0.355696	0.359941	0.295939	0.303953	0.223081	0.231599	0.150095	0.154088	0.114933	0.121739	0.0435553	0.0515987	72	-0.0012936		0.0107449	0.0115654	0.00697725	0.0094773	-0.0010879	0.00427149	-0.023562		0.00642677		-0.0058316		72	0.0371145	0.0369956	0.0304439	0.0323338	0.0192042	0.0186124	0.0150538		0.0102391	0.0103502	0.0112725		0.00902401		72	0.0192829	0.0156359	0.0299214	0.0256385
72.2	0.388339	0.392705	0.35678	0.360141	0.296839	0.304143	0.225505	0.2318	0.151355	0.154285	0.116128	0.12194	0.0449509	0.0517003	72.2	-0.0018854		0.0101597	0.0115723	0.0064092	0.00948708	-0.001217	0.0042782	-0.0240923		0.00610399		-0.0063549		72.2	0.0385428	0.0370003	0.0316575	0.0323478	0.0205448	0.0186188	0.0172387		0.011496	0.0103504	0.0129405		0.00986918		72.2	0.0204255	0.0156359	0.03071	0.0256385
72.4	0.389711	0.392848	0.357782	0.360341	0.297519	0.304333	0.228277	0.232	0.152728	0.154482	0.11726	0.122141	0.0462501	0.0518017	72.4	-0.0026414		0.0094748	0.0115791	0.00589672	0.00949681	-0.0016771	0.0042849	-0.0244349		0.00552419		-0.0070105		72.4	0.0398401	0.037005	0.0328257	0.0323617	0.0216256	0.0186252	0.0190588		0.0123541	0.0103506	0.0144244		0.0103341		72.4	0.0213763	0.0156359	0.0314617	0.0256385
72.6	0.39107	0.392991	0.35863	0.36054	0.298013	0.304521	0.230916	0.232199	0.154144	0.154678	0.118399	0.122341	0.0473747	0.0519029	72.6	-0.0031855		0.00910289	0.0115858	0.00580171	0.00950649	-0.0022956	0.00429157	-0.0242203		0.00508126		-0.0075749		72.6	0.0407219	0.0370097	0.0338315	0.0323756	0.0222326	0.0186316	0.0201364		0.0127455	0.0103508	0.0154344		0.0102933		72.6	0.0220139	0.0156359	0.03213	0.0256385
72.8	0.391983	0.393133	0.35918	0.360737	0.298227	0.304709	0.232986	0.232397	0.155238	0.154873	0.119221	0.12254	0.0482032	0.0520039	72.8	-0.0034708		0.00908125	0.0115925	0.00600404	0.00951613	-0.0028405	0.00429823	-0.0236601		0.00489658		-0.0080906		72.8	0.0412707	0.0370144	0.0345229	0.0323895	0.0223126	0.018638	0.0204229		0.012745	0.010351	0.0158996		0.00975017		72.8	0.022122	0.0156359	0.0325356	0.0256385
73	0.39254	0.393273	0.359626	0.360934	0.298354	0.304896	0.234895	0.232595	0.155964	0.155068	0.119787	0.122739	0.048892	0.0521048	73	-0.0034361		0.00941249	0.0115992	0.00634898	0.00952572	-0.0034303	0.00430486	-0.0229112		0.00484079		-0.0084811		73	0.0414722	0.0370191	0.0348214	0.0324034	0.0220015	0.0186444	0.0200488		0.012409	0.0103512	0.015797		0.0087722		73	0.022084	0.0156359	0.0327955	0.0256385
73.2	0.39309	0.393413	0.359999	0.36113	0.298639	0.305083	0.236376	0.232791	0.156386	0.155262	0.120368	0.122937	0.0496656	0.0522055	73.2	-0.0029939		0.0100507	0.0116058	0.00668068	0.00953526	-0.0038213	0.00431148	-0.0220926		0.00486395		-0.0086161		73.2	0.0412123	0.0370238	0.0345627	0.0324173	0.0212547	0.0186508	0.0190774		0.0116271	0.0103514	0.0149927		0.00734876		73.2	0.0217518	0.0156359	0.0327291	0.0256385
73.4	0.393433	0.393551	0.360152	0.361325	0.29903	0.305269	0.237156	0.232987	0.156649	0.155455	0.120798	0.123135	0.0504514	0.052306	73.4	-0.0018885		0.0112372	0.0116124	0.00729458	0.00954476	-0.0036153	0.00431807	-0.020907		0.00526848		-0.0081005		73.4	0.0408646	0.0370285	0.0340929	0.0324312	0.0206338	0.0186572	0.0180015		0.0109025	0.0103516	0.0140445		0.00598672		73.4	0.021067	0.0156359	0.0323473	0.0256385
73.6	0.393513	0.393689	0.360167	0.361519	0.299356	0.305454	0.237265	0.233182	0.156748	0.155647	0.120944	0.123333	0.0511344	0.0524063	73.6	-0.0004422		0.012648	0.0116189	0.00790882	0.00955421	-0.0027663	0.00432465	-0.0196076		0.00587233		-0.0071284		73.6	0.0404906	0.0370331	0.0335058	0.0324451	0.0202127	0.0186636	0.0169089		0.0102792	0.0103518	0.0132236		0.0048727		73.6	0.0200732	0.0156359	0.0317821	0.0256385
73.8	0.393544	0.393826	0.360235	0.361712	0.299777	0.305638	0.237066	0.233376	0.156898	0.155839	0.121049	0.123529	0.0516315	0.0525065	73.8	0.00118229		0.0141238	0.0116254	0.0085151	0.00956362	-0.0013608	0.00433121	-0.0181701		0.00661185		-0.0057934		73.8	0.0401445	0.0370378	0.0329432	0.0324589	0.0200496	0.0186699	0.015881		0.00986421	0.0103519	0.0125761		0.00407332		73.8	0.0188447	0.0156359	0.0310238	0.0256385
74	0.393771	0.393961	0.360403	0.361904	0.300275	0.305822	0.236635	0.23357	0.157084	0.15603	0.121358	0.123726	0.0519993	0.0526065	74	0.00269669		0.0153304	0.0116318	0.00910603	0.00957298	0.00043192	0.00433775	-0.0167558		0.00734394		-0.004281		74	0.0400467	0.0370424	0.032744	0.0324728	0.0202169	0.0186763	0.0152831		0.00988294	0.0103521	0.0121994		0.0039301		74	0.0173975	0.0156359	0.0300736	0.0256385
74.2	0.393768	0.394096	0.360539	0.362095	0.300629	0.306005	0.235876	0.233762	0.157243	0.15622	0.121457	0.123921	0.0519598	0.0527063	74.2	0.00386268		0.0160715	0.0116382	0.00959912	0.00958229	0.00219279	0.00434427	-0.0155126		0.00797434		-0.0027769		74.2	0.039927	0.037047	0.0327435	0.0324866	0.02037	0.0186826	0.0149915		0.0100689	0.0103523	0.0120227		0.00431705		74.2	0.0160503	0.0156359	0.0291051	0.0256385
74.4	0.393795	0.394229	0.360958	0.362285	0.300939	0.306187	0.235005	0.233954	0.157241	0.15641	0.121327	0.124116	0.0517007	0.0528059	74.4	0.00442597		0.0161982	0.0116445	0.00983246	0.00959157	0.00369087	0.00435077	-0.0147562		0.00820248		-0.0018381		74.4	0.0395891	0.0370516	0.032751	0.0325004	0.0200881	0.018689	0.0146238		0.0102511	0.0103524	0.0118425		0.00491089		74.4	0.0151392	0.0156359	0.0283314	0.0256385
74.6	0.39403	0.394362	0.361835	0.362474	0.301444	0.306369	0.234601	0.234145	0.157374	0.156599	0.121398	0.124311	0.0515653	0.0529054	74.6	0.00477561		0.0160514	0.0116509	0.00995543	0.00960079	0.00499863	0.00435726	-0.0143349		0.00827618		-0.0012266		74.6	0.039174	0.0370562	0.0327462	0.0325142	0.0193816	0.0186953	0.0141372		0.0104191	0.0103526	0.0114829		0.00560818		74.6	0.014602	0.0156359	0.0276426	0.0256385
74.8	0.39458	0.394494	0.363145	0.362662	0.302317	0.306549	0.234901	0.234335	0.157864	0.156787	0.121978	0.124505	0.0517552	0.0530047	74.8	0.00478032		0.0156908	0.0116571	0.00995643	0.00960998	0.00584847	0.00436372	-0.0143724		0.00823873		-0.0009428		74.8	0.0388339	0.0370608	0.0328957	0.0325281	0.0185326	0.0187017	0.0137233		0.0105137	0.0103528	0.0111833		0.00655475		74.8	0.0143847	0.0156359	0.0271237	0.0256385
75	0.395216	0.394624	0.364575	0.36285	0.303417	0.30673	0.235673	0.234525	0.158629	0.156975	0.122857	0.124699	0.0520131	0.0531038	75	0.00461031		0.0152601	0.0116633	0.00985628	0.00961912	0.00635797	0.00437017	-0.014779		0.00823377		-0.0009029		75	0.0386238	0.0370653	0.0331365	0.0325419	0.0178015	0.018708	0.0131753		0.0105543	0.0103529	0.0111111		0.00758471		75	0.0145381	0.0156359	0.0269757	0.0256385
75.2	0.396038	0.394754	0.366166	0.363036	0.304555	0.306909	0.236817	0.234714	0.159654	0.157162	0.124042	0.124892	0.0524659	0.0532027	75.2	0.00440337		0.0150155	0.0116695	0.00990457	0.00962821	0.00678867	0.00437659	-0.0153059		0.00832053		-0.0009588		75.2	0.0386365	0.0370699	0.0334038	0.0325556	0.0172071	0.0187143	0.0124422		0.0104785	0.0103531	0.0113669		0.00851791		75.2	0.0149002	0.0156359	0.0270615	0.0256385
75.4	0.397016	0.394883	0.367901	0.363222	0.305746	0.307088	0.238408	0.234902	0.161171	0.157348	0.125732	0.125085	0.0533752	0.0533015	75.4	0.00396751		0.0148076	0.0116756	0.00989618	0.00963726	0.00684198	0.004383	-0.01599		0.0084877		-0.0009863		75.4	0.0389283	0.0370745	0.0337751	0.0325694	0.0169684	0.0187206	0.0118163		0.0102773	0.0103532	0.0119541		0.00947364		75.4	0.0151961	0.0156359	0.0270728	0.0256385
75.6	0.397986	0.395011	0.369596	0.363406	0.306818	0.307266	0.239929	0.235089	0.162847	0.157534	0.127444	0.125277	0.054433	0.0534	75.6	0.00308417		0.0144859	0.0116817	0.00972833	0.00964627	0.00623733	0.00438939	-0.0169463		0.00861367		-0.0011947		75.6	0.0394125	0.037079	0.0343018	0.0325832	0.017038	0.0187269	0.0114738		0.00993647	0.0103534	0.0128852		0.0104356		75.6	0.0152721	0.0156359	0.0269531	0.0256385
75.8	0.39891	0.395138	0.371006	0.36359	0.307527	0.307443	0.241255	0.235275	0.164276	0.157719	0.128845	0.125468	0.0553992	0.0534985	75.8	0.00190975		0.0140742	0.0116878	0.00949215	0.00965523	0.00519081	0.00439576	-0.0178521		0.00869191		-0.0015789		75.8	0.0395753	0.0370835	0.0345528	0.032597	0.0168407	0.0187333	0.0108549		0.00915262	0.0103535	0.0134126		0.0108545		75.8	0.0155136	0.0156359	0.0270655	0.0256385
76	0.399636	0.395264	0.372005	0.363773	0.307796	0.30762	0.242168	0.235461	0.165256	0.157903	0.129857	0.125659	0.0562756	0.0535967	76	0.00058069		0.0136042	0.0116938	0.00916118	0.00966416	0.00393701	0.00440211	-0.0186588		0.00857186		-0.0020874		76	0.0390671	0.0370881	0.0341143	0.0326108	0.0158704	0.0187396	0.00968077		0.00754805	0.0103537	0.0130975		0.0103289		76	0.0157191	0.0156359	0.0271642	0.0256385
76.2	0.400277	0.395389	0.372745	0.363955	0.308095	0.307796	0.242834	0.235646	0.166013	0.158086	0.130746	0.12585	0.0572875	0.0536948	76.2	-0.0008748		0.0130261	0.0116998	0.00875101	0.00967304	0.0022484	0.00440845	-0.0194056		0.00832159		-0.0025737		76.2	0.0383034	0.0370926	0.0332656	0.0326245	0.01473	0.0187459	0.00811736		0.00559898	0.0103538	0.0121943		0.00931751		76.2	0.0160644	0.0156359	0.0274124	0.0256385
76.4	0.400792	0.395513	0.37317	0.364136	0.308435	0.307972	0.243211	0.23583	0.16655	0.158269	0.131342	0.12604	0.0582561	0.0537927	76.4	-0.0020694		0.0125799	0.0117057	0.00846788	0.00968187	0.00069564	0.00441476	-0.0199793		0.00808012		-0.0028338		76.4	0.0374731	0.0370971	0.0321553	0.0326383	0.0136602	0.0187522	0.00654151		0.00350961	0.010354	0.0108696		0.00799644		76.4	0.0163797	0.0156359	0.0276614	0.0256385
76.6	0.401239	0.395636	0.373211	0.364316	0.308853	0.308147	0.243551	0.236014	0.167004	0.158452	0.131689	0.126229	0.0590272	0.0538904	76.6	-0.0028233		0.0124333	0.0117116	0.00846232	0.00969067	-0.000271	0.00442106	-0.0201622		0.00796222		-0.0026077		76.6	0.0367379	0.0371016	0.0310288	0.032652	0.0128822	0.0187585	0.00529657		0.0015618	0.0103541	0.00943039		0.00648084		76.6	0.0167435	0.0156359	0.0278353	0.0256385
76.8	0.401362	0.395759	0.37272	0.364495	0.309222	0.308321	0.243347	0.236197	0.167271	0.158633	0.131672	0.126419	0.0594131	0.0539879	76.8	-0.0029653		0.0126295	0.0117174	0.00877324	0.00969942	-0.0004618	0.00442734	-0.0200857		0.00802515		-0.0017404		76.8	0.0363899	0.0371061	0.030106	0.0326657	0.0127913	0.0187648	0.00485534		0.00011466	0.0103542	0.00838872		0.00514757		76.8	0.0167452	0.0156359	0.0275237	0.0256385
77	0.401333	0.39588	0.372047	0.364673	0.309662	0.308494	0.242738	0.236379	0.167526	0.158814	0.131391	0.126607	0.0595209	0.0540853	77	-0.0025906		0.0131553	0.0117232	0.00943254	0.00970813	4.01964e-05	0.0044336	-0.0197842		0.00840081		-0.0003531		77	0.0365618	0.0371105	0.0296613	0.0326794	0.013674	0.018771	0.00538065		-0.0005214	0.0103544	0.00805238		0.0043815		77	0.0165253	0.0156359	0.0269772	0.0256385
77.2	0.401169	0.396001	0.371192	0.364851	0.309986	0.308667	0.241778	0.23656	0.167565	0.158994	0.130836	0.126795	0.0593685	0.0541825	77.2	-0.0018442		0.0137609	0.011729	0.0100784	0.00971679	0.00121362	0.00443984	-0.0194655		0.00893035		0.00106195		77.2	0.037006	0.037115	0.0296161	0.0326932	0.0150809	0.0187773	0.00658881		-0.000569	0.0103545	0.00818285		0.00402989		77.2	0.0160849	0.0156359	0.0262353	0.0256385
77.4	0.401202	0.39612	0.370347	0.365027	0.310295	0.308839	0.240732	0.236741	0.167417	0.159174	0.130333	0.126983	0.0591322	0.0542796	77.4	-0.0010455		0.0141686	0.0117347	0.0104596	0.00972542	0.00241194	0.00444607	-0.0194003		0.00936388		0.00197535		77.4	0.0377047	0.0371195	0.0299129	0.0327069	0.0167075	0.0187836	0.00832291		7.73e-06	0.0103546	0.00868023		0.00415197		77.4	0.0158076	0.0156359	0.0256505	0.0256385
77.6	0.401471	0.396239	0.369577	0.365203	0.310362	0.30901	0.239569	0.236921	0.166934	0.159353	0.129864	0.12717	0.0588116	0.0543764	77.6	-0.0003182		0.0141926	0.0117404	0.0104639	0.00973401	0.00321839	0.00445227	-0.0196973		0.00958021		0.00218624		77.6	0.038524	0.0371239	0.0303811	0.0327206	0.0182906	0.0187899	0.0102953		0.00098155	0.0103547	0.00929615		0.00473153		77.6	0.0156239	0.0156359	0.0252284	0.0256385
77.8	0.401671	0.396357	0.368799	0.365378	0.310046	0.309181	0.238274	0.2371	0.165959	0.159531	0.12917	0.127356	0.0581206	0.0544731	77.8	0.00014136		0.0139146	0.0117461	0.0100446	0.00974255	0.00376722	0.00445846	-0.0202806		0.00942957		0.00179705		77.8	0.0394497	0.0371283	0.0309799	0.0327343	0.0196708	0.0187961	0.0122585		0.00224187	0.0103549	0.00996699		0.0056086		77.8	0.0157192	0.0156359	0.0250637	0.0256385
78	0.401771	0.396474	0.368039	0.365552	0.309633	0.309351	0.237118	0.237279	0.164792	0.159709	0.128435	0.127542	0.0573139	0.0545697	78	0.00032914		0.0134481	0.0117517	0.00925775	0.00975105	0.00384917	0.00446463	-0.0211178		0.0089189		0.00076971		78	0.0405323	0.0371328	0.0317154	0.032748	0.0207611	0.0188024	0.0141756		0.00367949	0.010355	0.0107105		0.00662101		78	0.0161465	0.0156359	0.0251976	0.0256385
78.2	0.401605	0.396591	0.367233	0.365725	0.309197	0.309521	0.236408	0.237456	0.163586	0.159886	0.127836	0.127728	0.0563071	0.054666	78.2	0.00016012		0.0127866	0.0117572	0.00818017	0.00975951	0.00332056	0.00447078	-0.0223429		0.00810301		-0.0006613		78.2	0.041657	0.0371372	0.0325722	0.0327617	0.0217826	0.0188087	0.0160907		0.00513194	0.0103551	0.0116233		0.00763842		78.2	0.0167657	0.0156359	0.0254921	0.0256385
78.4	0.401044	0.396706	0.366426	0.365897	0.308717	0.30969	0.235959	0.237633	0.162397	0.160063	0.127452	0.127913	0.055063	0.0547622	78.4	-0.0001571		0.0121882	0.0117628	0.00720532	0.00976793	0.00263099	0.00447692	-0.0234841		0.00737141		-0.0020964		78.4	0.0424944	0.0371416	0.0333956	0.0327753	0.0227795	0.0188149	0.0175044		0.0062642	0.0103552	0.0125706		0.00844208		78.4	0.0171315	0.0156359	0.0258242	0.0256385
78.6	0.400417	0.396821	0.365826	0.366069	0.308481	0.309858	0.23584	0.23781	0.161545	0.160238	0.127416	0.128097	0.0538839	0.0548582	78.6	-0.0006026		0.0118492	0.0117683	0.0064032	0.00977632	0.0020696	0.00448304	-0.0244293		0.00671148		-0.0034041		78.6	0.0431625	0.037146	0.0343012	0.032789	0.0238857	0.0188212	0.0185513		0.0074199	0.0103553	0.0136497		0.00906787		78.6	0.0171583	0.0156359	0.0261475	0.0256385
78.8	0.400205	0.396934	0.365784	0.366239	0.308764	0.310026	0.236162	0.237986	0.161337	0.160414	0.127977	0.128281	0.0531708	0.0549541	78.8	-0.0010907		0.0117878	0.0117737	0.00591103	0.00978466	0.00153679	0.00448913	-0.0249993		0.00630329		-0.0047055		78.8	0.0436277	0.0371505	0.0353412	0.0328027	0.0250481	0.0188274	0.0193627		0.00852182	0.0103555	0.0148873		0.00965084		78.8	0.0166892	0.0156359	0.0262433	0.0256385
79	0.400038	0.397047	0.36594	0.366409	0.309059	0.310193	0.236503	0.238161	0.161371	0.160588	0.128755	0.128465	0.0524888	0.0550498	79	-0.0018879		0.0116441	0.0117792	0.00543196	0.00979296	0.00083151	0.00449522	-0.0253165		0.00594315		-0.0059525		79	0.0436807	0.0371548	0.0363352	0.0328163	0.0260943	0.0188337	0.0198047		0.00942365	0.0103556	0.0159829		0.0102618		79	0.0158989	0.0156359	0.0261005	0.0256385
79.2	0.400245	0.397159	0.366558	0.366578	0.309469	0.310359	0.236772	0.238335	0.161823	0.160762	0.129765	0.128648	0.052097	0.0551453	79.2	-0.0028052		0.0115555	0.0117845	0.00508188	0.00980122	0.00020249	0.00450128	-0.0251212		0.00567459		-0.0070999		79.2	0.0433002	0.0371592	0.0372329	0.03283	0.0266594	0.0188399	0.0197503		0.00998755	0.0103557	0.0166576		0.0107977		79.2	0.0150461	0.0156359	0.0260502	0.0256385
79.4	0.400879	0.397271	0.36745	0.366746	0.310128	0.310525	0.237204	0.238509	0.162727	0.160935	0.130917	0.128831	0.0521442	0.0552407	79.4	-0.0038824		0.011413	0.0117899	0.00471583	0.00980944	-0.0004886	0.00450733	-0.0245905		0.00526769		-0.008093		79.4	0.0427506	0.0371636	0.0380045	0.0328436	0.0266559	0.0188462	0.0194065		0.0103769	0.0103558	0.0169671		0.0112588		79.4	0.0145289	0.0156359	0.0260657	0.0256385
79.6	0.401379	0.397381	0.36822	0.366914	0.310692	0.31069	0.237499	0.238682	0.163708	0.161108	0.131956	0.129013	0.0524489	0.0553358	79.6	-0.0051293		0.0109698	0.0117952	0.00442866	0.00981762	-0.0012328	0.00451336	-0.0240124		0.00465005		-0.0090356		79.6	0.0422524	0.037168	0.0386031	0.0328573	0.0264722	0.0188524	0.0188885		0.0105964	0.0103559	0.0172202		0.0117507		79.6	0.0142254	0.0156359	0.0259732	0.0256385
79.8	0.40145	0.397491	0.368589	0.36708	0.31095	0.310854	0.237728	0.238854	0.164738	0.16128	0.132691	0.129194	0.0528547	0.0554309	79.8	-0.0064062		0.0103323	0.0118005	0.00434773	0.00982576	-0.0020907	0.00451937	-0.0233852		0.00405656		-0.0096367		79.8	0.0416968	0.0371724	0.038844	0.0328709	0.026139	0.0188586	0.0180225		0.0105141	0.010356	0.0171595		0.0121371		79.8	0.0142268	0.0156359	0.026116	0.0256385
80	0.401248	0.397599	0.368663	0.367246	0.310942	0.311018	0.238076	0.239026	0.165941	0.161451	0.13306	0.129375	0.0533589	0.0555257	80	-0.0073411		0.00990442	0.0118057	0.00473262	0.00983386	-0.0025668	0.00452536	-0.0225331		0.00372603		-0.0098731		80	0.0413555	0.0371767	0.039087	0.0328845	0.0259053	0.0188649	0.0172039		0.0102473	0.0103561	0.0169941		0.0124192		80	0.0142492	0.0156359	0.0262129	0.0256385
80.2	0.400648	0.397707	0.368329	0.367411	0.310583	0.311181	0.238448	0.239197	0.166912	0.161622	0.132832	0.129556	0.0536356	0.0556204	80.2	-0.0080148		0.00957038	0.011811	0.00536696	0.00984193	-0.0027895	0.00453134	-0.0216828		0.00348519		-0.0098089		80.2	0.0413078	0.0371811	0.0392933	0.0328982	0.0258891	0.0188711	0.0165791		0.0100524	0.0103562	0.0170307		0.0127118		80.2	0.0140117	0.0156359	0.0258903	0.0256385
80.4	0.400054	0.397815	0.367959	0.367575	0.310118	0.311344	0.238807	0.239367	0.16765	0.161792	0.132293	0.129736	0.0538207	0.0557149	80.4	-0.0083977		0.009243	0.0118161	0.00610265	0.00984995	-0.0028132	0.0045373	-0.0209581		0.00327259		-0.0095458		80.4	0.041512	0.0371854	0.0394182	0.0329118	0.0262642	0.0188773	0.0161482		0.0100342	0.0103563	0.0172772		0.01293		80.4	0.0135241	0.0156359	0.0253353	0.0256385
80.6	0.399797	0.397921	0.367807	0.367738	0.309751	0.311506	0.239265	0.239537	0.168377	0.161962	0.13167	0.129916	0.0541165	0.0558093	80.6	-0.0081811		0.00932749	0.0118213	0.00703656	0.00985794	-0.0024397	0.00454324	-0.019983		0.00344248		-0.0088534		80.6	0.0417777	0.0371898	0.0393575	0.0329254	0.0266088	0.0188835	0.0158058		0.010016	0.0103564	0.0173728		0.0130215		80.6	0.0134104	0.0156359	0.0251655	0.0256385
80.8	0.399865	0.398027	0.367891	0.3679	0.309504	0.311667	0.239806	0.239706	0.168949	0.162131	0.131066	0.130095	0.0545977	0.0559035	80.8	-0.0073073		0.00984127	0.0118264	0.00802375	0.00986589	-0.001612	0.00454916	-0.0186907		0.00395751		-0.0078302		80.8	0.0421887	0.0371941	0.0392336	0.032939	0.0267869	0.0188898	0.0157309		0.0100819	0.0103564	0.0173985		0.0129757		80.8	0.0138255	0.0156359	0.0252881	0.0256385
81	0.400146	0.398132	0.368112	0.368062	0.309372	0.311828	0.240304	0.239874	0.169113	0.162299	0.130513	0.130274	0.0551891	0.0559975	81	-0.0056859		0.0109056	0.0118314	0.00919757	0.0098738	-0.0002544	0.00455507	-0.017052		0.00496927		-0.0061209		81	0.0426786	0.0371984	0.0387706	0.0329526	0.0265895	0.018896	0.01564		0.0102932	0.0103565	0.0173485		0.0127867		81	0.0147655	0.0156359	0.025756	0.0256385
81.2	0.400756	0.398236	0.368571	0.368223	0.309406	0.311988	0.240821	0.240042	0.169114	0.162467	0.13023	0.130452	0.0559769	0.0560914	81.2	-0.0035927		0.0121132	0.0118365	0.0104482	0.00988167	0.00138544	0.00456096	-0.0152425		0.00632126		-0.003926		81.2	0.0432144	0.0372028	0.0380115	0.0329662	0.026206	0.0189022	0.0155457		0.0106682	0.0103566	0.0171605		0.0124145		81.2	0.0160091	0.0156359	0.0265826	0.0256385
81.4	0.401015	0.398339	0.36874	0.368383	0.309227	0.312147	0.241083	0.240209	0.168714	0.162634	0.129789	0.13063	0.0564904	0.0561851	81.4	-0.0013096		0.0133489	0.0118415	0.0118328	0.00988951	0.00325691	0.00456683	-0.0134553		0.00795565		-0.0013676		81.4	0.0436395	0.0372071	0.0371589	0.0329798	0.0256834	0.0189084	0.0155418		0.0109768	0.0103567	0.016994		0.0119049		81.4	0.0173526	0.0156359	0.027575	0.0256385
81.6	0.400823	0.398442	0.368582	0.368542	0.309054	0.312306	0.241227	0.240375	0.167917	0.162801	0.129254	0.130807	0.0566955	0.0562786	81.6	0.00085344		0.0142814	0.0118464	0.0130438	0.0098973	0.00483216	0.00457269	-0.0121158		0.00957602		0.00116663		81.6	0.0438764	0.0372114	0.0364224	0.0329934	0.025229	0.0189146	0.0157183		0.0111978	0.0103568	0.0169942		0.0111809		81.6	0.0184644	0.0156359	0.0284514	0.0256385
81.8	0.400489	0.398544	0.368296	0.368701	0.308907	0.312465	0.241259	0.240541	0.166824	0.162967	0.128782	0.130984	0.0565826	0.056372	81.8	0.00262218		0.0147217	0.0118514	0.0139951	0.00990506	0.00593763	0.00457853	-0.0115506		0.010859		0.0033893		81.8	0.0437809	0.0372157	0.0358279	0.033007	0.0249523	0.0189208	0.0158051		0.0112974	0.0103569	0.0170835		0.0103035		81.8	0.019251	0.0156359	0.0291243	0.0256385
82	0.400596	0.398645	0.368306	0.368858	0.30909	0.312622	0.24134	0.240706	0.165944	0.163132	0.128831	0.13116	0.0565437	0.0564652	82	0.00388429		0.0146521	0.0118563	0.0146324	0.00991279	0.0063923	0.00458435	-0.0115208		0.011724		0.00492662		82	0.0430226	0.03722	0.0351814	0.0330206	0.0245789	0.018927	0.0154437		0.0111099	0.010357	0.0169731		0.00913272		82	0.0195711	0.0156359	0.0297158	0.0256385
82.2	0.40094	0.398745	0.368303	0.369015	0.309331	0.31278	0.241373	0.240871	0.165204	0.163297	0.129084	0.131336	0.0562846	0.0565582	82.2	0.00464722		0.0143595	0.0118611	0.0150189	0.00992047	0.00630677	0.00459016	-0.0119749		0.0121978		0.00581965		82.2	0.0417635	0.0372243	0.0346689	0.0330342	0.0240451	0.0189332	0.0150403		0.0107793	0.010357	0.0167693		0.00792512		82.2	0.0195396	0.0156359	0.0300515	0.0256385
82.4	0.401461	0.398845	0.368355	0.369171	0.309508	0.312936	0.241333	0.241034	0.164571	0.163461	0.129458	0.131512	0.055848	0.0566511	82.4	0.00483919		0.0138176	0.011866	0.0149442	0.00992812	0.00568014	0.00459594	-0.012837		0.0121976		0.00586041		82.4	0.0404239	0.0372286	0.0343668	0.0330478	0.023398	0.0189394	0.0147013		0.010553	0.0103571	0.0164911		0.00702815		82.4	0.0194082	0.0156359	0.030254	0.0256385
82.6	0.402032	0.398944	0.368448	0.369327	0.309441	0.313092	0.24122	0.241198	0.164004	0.163625	0.129871	0.131687	0.0552187	0.0567438	82.6	0.00447119		0.0130899	0.0118708	0.0144799	0.00993573	0.00460831	0.00460172	-0.0139216		0.0116957		0.00523459		82.6	0.0390214	0.0372329	0.0340448	0.0330613	0.0223958	0.0189456	0.0141222		0.0102225	0.0103572	0.0159162		0.00647825		82.6	0.0191536	0.0156359	0.0301281	0.0256385
82.8	0.402779	0.399042	0.368721	0.369481	0.309459	0.313248	0.241251	0.24136	0.163791	0.163788	0.130456	0.131861	0.054773	0.0568364	82.8	0.00374839		0.0122331	0.0118755	0.0136075	0.00994331	0.00326648	0.00460747	-0.0151694		0.0108969		0.00412039		82.8	0.0378515	0.0372372	0.0337759	0.0330749	0.0211372	0.0189518	0.0133909		0.00981807	0.0103573	0.0152938		0.00622855		82.8	0.0186993	0.0156359	0.0296241	0.0256385
83	0.403345	0.39914	0.368774	0.369635	0.30937	0.313402	0.241481	0.241522	0.163624	0.16395	0.1309	0.132035	0.0542829	0.0569288	83	0.00260018		0.0110357	0.0118803	0.0123519	0.00995085	0.00151116	0.00461321	-0.016848		0.00962154		0.00261257		83	0.0372147	0.0372414	0.0338114	0.0330884	0.0200467	0.018958	0.0129163		0.0096548	0.0103573	0.0149659		0.00638997		83	0.018107	0.0156359	0.0286317	0.0256385
83.2	0.40363	0.399237	0.36857	0.369788	0.30912	0.313557	0.241697	0.241684	0.163343	0.164112	0.131164	0.132209	0.0538666	0.057021	83.2	0.0010685		0.00957325	0.011885	0.0108201	0.00995835	-0.0004452	0.00461893	-0.0189224		0.00801134		0.00052291		83.2	0.0369095	0.0372457	0.0340671	0.033102	0.0190951	0.0189642	0.0122908		0.00951592	0.0103574	0.0147789		0.0067123		83.2	0.017345	0.0156359	0.0274414	0.0256385
83.4	0.403626	0.399333	0.368108	0.369941	0.308681	0.31371	0.241849	0.241844	0.162974	0.164273	0.131094	0.132382	0.0534663	0.0571131	83.4	-0.000658		0.00797377	0.0118896	0.00910963	0.00996582	-0.0027062	0.00462463	-0.0211717		0.00618106		-0.0019832		83.4	0.0366342	0.03725	0.0344682	0.0331156	0.018193	0.0189704	0.01155		0.00919988	0.0103575	0.0145385		0.00706216		83.4	0.0162507	0.0156359	0.0260849	0.0256385
83.6	0.403511	0.399428	0.367544	0.370092	0.308187	0.313863	0.24215	0.242005	0.162581	0.164434	0.130679	0.132554	0.0531343	0.057205	83.6	-0.0025867		0.00617028	0.0118943	0.00722449	0.00997325	-0.0051327	0.00463032	-0.0236518		0.00412731		-0.0049388		83.6	0.0366925	0.0372542	0.0352976	0.0331291	0.017882	0.0189765	0.011107		0.00917217	0.0103576	0.0147258		0.00760468		83.6	0.0149473	0.0156359	0.0246072	0.0256385
83.8	0.40318	0.399523	0.366836	0.370243	0.307653	0.314016	0.242545	0.242164	0.162038	0.164594	0.129877	0.132726	0.0527592	0.0572968	83.8	-0.004599		0.00452762	0.0118989	0.0054905	0.00998064	-0.0073804	0.00463599	-0.0260552		0.00202154		-0.0079388		83.8	0.0369889	0.0372585	0.0364025	0.0331427	0.0181868	0.0189827	0.0111889		0.00965288	0.0103576	0.0153792		0.0082373		83.8	0.0133882	0.0156359	0.023118	0.0256385
84	0.40291	0.399617	0.36623	0.370393	0.307355	0.314168	0.242934	0.242323	0.161751	0.164754	0.129026	0.132898	0.0525929	0.0573884	84	-0.0062887		0.00360992	0.0119035	0.00428554	0.009988	-0.0088906	0.00464165	-0.0277833		0.00040608		-0.0104823		84	0.0375084	0.0372627	0.0376953	0.0331562	0.0188929	0.0189889	0.0117097		0.0104161	0.0103577	0.0163392		0.00883996		84	0.0119418	0.0156359	0.021901	0.0256385
84.2	0.402634	0.39971	0.365881	0.370543	0.307417	0.314319	0.243388	0.242481	0.161906	0.164913	0.128324	0.133069	0.0526304	0.0574798	84.2	-0.007093		0.00383752	0.011908	0.00393043	0.00999532	-0.009308	0.00464729	-0.0283399		-0.0002962		-0.0117901		84.2	0.0385149	0.037267	0.0392446	0.0331697	0.020006	0.0189951	0.0129669		0.0115866	0.0103578	0.0176655		0.00968896		84.2	0.0109773	0.0156359	0.0210292	0.0256385
84.4	0.402582	0.399803	0.365997	0.370692	0.308094	0.31447	0.24399	0.242639	0.162437	0.165071	0.128036	0.13324	0.0529521	0.0575711	84.4	-0.0067353		0.00530461	0.0119125	0.00487399	0.0100026	-0.0082458	0.00465291	-0.0276764		0.00022157		-0.0114227		84.4	0.039993	0.0372712	0.0409184	0.0331833	0.0213997	0.0190013	0.0146681		0.0131364	0.0103578	0.0193763		0.0104457		84.4	0.010516	0.0156359	0.020312	0.0256385
84.6	0.402629	0.399895	0.366308	0.370839	0.309158	0.31462	0.244397	0.242796	0.16309	0.165229	0.127958	0.133411	0.0533363	0.0576622	84.6	-0.0052116		0.00783909	0.011917	0.00706027	0.0100099	-0.005886	0.00465852	-0.0258836		0.0019281		-0.0093935		84.6	0.0416125	0.0372755	0.0423247	0.0331968	0.0226694	0.0190074	0.0163757		0.0147855	0.0103579	0.0210989		0.0110418		84.6	0.0104148	0.0156359	0.0199099	0.0256385
84.8	0.403015	0.399986	0.366903	0.370987	0.310571	0.31477	0.244792	0.242953	0.164043	0.165386	0.128199	0.13358	0.0538251	0.0577532	84.8	-0.003205		0.0104144	0.0119215	0.00968212	0.0100171	-0.0031736	0.00466411	-0.0236521		0.00406022		-0.0068122		84.8	0.0432705	0.0372797	0.0434782	0.0332103	0.0236824	0.0190136	0.01794		0.016244	0.010358	0.0225918		0.01169		84.8	0.0109155	0.0156359	0.0199459	0.0256385
85	0.403343	0.400077	0.367475	0.371133	0.31202	0.314919	0.245251	0.243109	0.164881	0.165543	0.128565	0.13375	0.0542469	0.057844	85	-0.0011203		0.0125866	0.0119259	0.0122347	0.0100243	-0.00056	0.00466968	-0.0214685		0.00612734		-0.0040612		85	0.0447933	0.0372839	0.044459	0.0332238	0.0245525	0.0190198	0.0194366		0.0173515	0.010358	0.0238725		0.0123257		85	0.0117273	0.0156359	0.0201097	0.0256385
85.2	0.403889	0.400167	0.368185	0.371279	0.313521	0.315067	0.245826	0.243264	0.16573	0.165699	0.129282	0.133919	0.0548892	0.0579346	85.2	0.00068232		0.0140352	0.0119303	0.0142527	0.0100314	0.00159635	0.00467524	-0.0197274		0.00768166		-0.0017146		85.2	0.0460489	0.0372882	0.0451337	0.0332374	0.0252354	0.0190259	0.0205751		0.0182649	0.0103581	0.0247802		0.0127138		85.2	0.0125662	0.0156359	0.0202884	0.0256385
85.4	0.404706	0.400256	0.368993	0.371424	0.314794	0.315215	0.246531	0.243419	0.166735	0.165855	0.130317	0.134087	0.0558292	0.0580251	85.4	0.00194157		0.0148047	0.0119347	0.0154679	0.0100385	0.00304438	0.00468078	-0.0185008		0.0085367		-0.0001266		85.4	0.0469662	0.0372924	0.045361	0.0332509	0.0257168	0.0190321	0.0214261		0.0189709	0.0103581	0.0252581		0.0130339		85.4	0.0134963	0.0156359	0.0206946	0.0256385
85.6	0.405834	0.400345	0.369976	0.371568	0.315875	0.315363	0.247591	0.243573	0.16804	0.16601	0.131804	0.134255	0.0570989	0.0581154	85.6	0.00290667		0.0153402	0.011939	0.016123	0.0100456	0.00405543	0.00468631	-0.017488		0.0090549		0.00099335		85.6	0.0474719	0.0372966	0.0450489	0.0332644	0.0259463	0.0190383	0.0220798		0.0193757	0.0103582	0.0253153		0.0131937		85.6	0.0144446	0.0156359	0.0213081	0.0256385
85.8	0.406772	0.400433	0.370833	0.371712	0.316492	0.315509	0.248532	0.243727	0.169191	0.166165	0.133236	0.134423	0.0583626	0.0582056	85.8	0.00382756		0.0161038	0.0119433	0.0165524	0.0100527	0.0049065	0.00469182	-0.0164802		0.00962076		0.00206172		85.8	0.0476215	0.0373008	0.0442523	0.0332779	0.0260673	0.0190444	0.0226655		0.0196367	0.0103582	0.0250062		0.0133261		85.8	0.0152624	0.0156359	0.0219701	0.0256385
86	0.407667	0.40052	0.371866	0.371855	0.316825	0.315656	0.249344	0.24388	0.170351	0.166319	0.134548	0.13459	0.0597487	0.0582956	86	0.00451253		0.0169127	0.0119476	0.0165538	0.0100597	0.0053833	0.00469731	-0.0156672		0.0100772		0.00287655		86	0.0478318	0.037305	0.0432349	0.0332914	0.026188	0.0190506	0.0231923		0.019929	0.0103583	0.0244117		0.013717		86	0.0159626	0.0156359	0.0227566	0.0256385
86.2	0.408501	0.400607	0.372798	0.371997	0.316873	0.315801	0.250006	0.244033	0.171277	0.166472	0.135578	0.134757	0.06095	0.0583855	86.2	0.00505999		0.0176625	0.0119518	0.0163578	0.0100667	0.00546853	0.00470279	-0.0149724		0.0104732		0.00358455		86.2	0.0479343	0.0373092	0.0420399	0.0333049	0.0262559	0.0190567	0.0236308		0.0197068	0.0103584	0.0235264		0.0141375		86.2	0.016217	0.0156359	0.0234095	0.0256385
86.4	0.409214	0.400693	0.373604	0.372139	0.316642	0.315947	0.250537	0.244185	0.171919	0.166625	0.136337	0.134923	0.0618999	0.0584752	86.4	0.00560277		0.018237	0.0119561	0.0159443	0.0100736	0.00539086	0.00470825	-0.0143916		0.0108441		0.00422296		86.4	0.0477643	0.0373134	0.0406475	0.0333184	0.0261093	0.0190629	0.0239222		0.0189326	0.0103584	0.0223159		0.014152		86.4	0.0159533	0.0156359	0.0239205	0.0256385
86.6	0.409841	0.400778	0.374378	0.37228	0.316321	0.316091	0.25095	0.244336	0.172285	0.166777	0.136937	0.135089	0.0627583	0.0585647	86.6	0.00589912		0.0184954	0.0119603	0.0152304	0.0100805	0.00482268	0.00471369	-0.0140914		0.0107864		0.00439537		86.6	0.0472398	0.0373176	0.039298	0.0333319	0.0257335	0.019069	0.0240641		0.0176422	0.0103585	0.0206698		0.0136566		86.6	0.0152739	0.0156359	0.0242928	0.0256385
86.8	0.410308	0.400863	0.375135	0.37242	0.315961	0.316235	0.251229	0.244487	0.172494	0.166929	0.137466	0.135255	0.0635029	0.0586541	86.8	0.00605484		0.0186767	0.0119644	0.0144172	0.0100874	0.00395076	0.00471912	-0.0139839		0.0104236		0.0042246		86.8	0.0464135	0.0373218	0.0381431	0.0333454	0.0250987	0.0190752	0.0238733		0.0158611	0.0103585	0.0187309		0.0127039		86.8	0.0142652	0.0156359	0.0246801	0.0256385
87	0.410244	0.400947	0.375494	0.372559	0.315208	0.316379	0.251081	0.244637	0.17228	0.16708	0.13762	0.13542	0.0636973	0.0587433	87	0.00604824		0.018601	0.0119686	0.013654	0.0100943	0.00294287	0.00472454	-0.0141104		0.00982471		0.0037242		87	0.0451026	0.037326	0.0369811	0.0333589	0.024278	0.0190814	0.0234742		0.013826	0.0103586	0.016611		0.0113125		87	0.0129461	0.0156359	0.025075	0.0256385
87.2	0.40959	0.401031	0.375516	0.372698	0.314212	0.316522	0.250638	0.244787	0.171848	0.167231	0.137343	0.135584	0.0633781	0.0588324	87.2	0.00561205		0.0182357	0.0119727	0.0128156	0.0101011	0.00185381	0.00472994	-0.0146865		0.00899973		0.00274553		87.2	0.0435516	0.0373302	0.0357642	0.0333724	0.0234399	0.0190875	0.0229848		0.0120838	0.0103586	0.0145765		0.00960009		87.2	0.0117828	0.0156359	0.0256551	0.0256385
87.4	0.408412	0.401114	0.375224	0.372836	0.313372	0.316665	0.249892	0.244936	0.171392	0.167381	0.13685	0.135748	0.0626816	0.0589213	87.4	0.00472082		0.0179067	0.0119768	0.0121537	0.0101078	0.00077858	0.00473532	-0.0155094		0.00815522		0.00144781		87.4	0.0421809	0.0373344	0.0348006	0.0333859	0.0228122	0.0190936	0.0225039		0.010836	0.0103587	0.0128189		0.00806374		87.4	0.0107327	0.0156359	0.0261585	0.0256385
87.6	0.406688	0.401196	0.374494	0.372974	0.312511	0.316807	0.248506	0.245084	0.170865	0.167531	0.136006	0.135912	0.0614215	0.0590101	87.6	0.00388202		0.0178322	0.0119808	0.0119361	0.0101146	0.00015602	0.00474069	-0.0162103		0.00783116		0.00030397		87.6	0.0413348	0.0373386	0.0342691	0.0333993	0.0223979	0.0190998	0.0220976		0.0101648	0.0103587	0.0116192		0.00707383		87.6	0.00999618	0.0156359	0.0265328	0.0256385
87.8	0.404768	0.401278	0.373542	0.37311	0.311828	0.316948	0.246887	0.245232	0.170325	0.16768	0.134974	0.136075	0.0597546	0.0590987	87.8	0.00320538		0.01774	0.0119849	0.0120207	0.0101213	-0.0001296	0.00474604	-0.0168797		0.00782898		-0.0005291		87.8	0.041165	0.0373428	0.0342527	0.0334128	0.0223607	0.0191059	0.0220026		0.0102209	0.0103588	0.0110682		0.00654111		87.8	0.00970627	0.0156359	0.0267416	0.0256385
88	0.403254	0.401359	0.372633	0.373246	0.311611	0.317089	0.245385	0.24538	0.169874	0.167829	0.134058	0.136238	0.0580722	0.0591872	88	0.0030685		0.0179429	0.0119889	0.0127386	0.010128	-1.17e-05	0.00475138	-0.0172287		0.00827268		-0.0009008		88	0.0413579	0.0373469	0.0344421	0.0334263	0.0224037	0.0191121	0.0218905		0.0104748	0.0103588	0.0108868		0.00608084		88	0.00995927	0.0156359	0.0267784	0.0256385
88.2	0.402165	0.40144	0.371842	0.373382	0.311754	0.317229	0.244272	0.245527	0.169485	0.167977	0.133252	0.1364	0.0564836	0.0592755	88.2	0.00354022		0.0184404	0.0119928	0.0139748	0.0101347	0.00056587	0.0047567	-0.0171102		0.00905558		-0.000784		88.2	0.0417778	0.0373511	0.0348459	0.0334398	0.0224562	0.0191182	0.0218296		0.0107494	0.0103589	0.0109691		0.00608087		88.2	0.010764	0.0156359	0.0267455	0.0256385
88.4	0.401517	0.40152	0.371369	0.373517	0.3122	0.317369	0.243837	0.245673	0.16925	0.168124	0.132783	0.136562	0.0554207	0.0593637	88.4	0.00435036		0.0188022	0.0119968	0.0152208	0.0101413	0.00134745	0.004762	-0.0170149		0.00968409		-0.0006241		88.4	0.0423765	0.0373553	0.0353639	0.0334532	0.0225165	0.0191243	0.0216704		0.01102	0.0103589	0.0112556		0.00643641		88.4	0.0122171	0.0156359	0.0267875	0.0256385
88.6	0.40152	0.4016	0.371529	0.373651	0.313208	0.317508	0.244432	0.245819	0.169447	0.168271	0.133088	0.136724	0.0552857	0.0594517	88.6	0.00484994		0.0186762	0.0120007	0.0159695	0.0101479	0.00196639	0.00476729	-0.0172977		0.00974587		-0.0008245		88.6	0.0430524	0.0373595	0.0359495	0.0334667	0.0227297	0.0191305	0.0212979		0.0114235	0.0103589	0.0117668		0.00686406		88.6	0.0137591	0.0156359	0.0266769	0.0256385
88.8	0.402128	0.401678	0.372307	0.373784	0.314579	0.317647	0.245774	0.245964	0.170183	0.168418	0.134156	0.136885	0.0559978	0.0595395	88.8	0.00516067		0.0184323	0.0120046	0.0164601	0.0101544	0.00263749	0.00477257	-0.0176197		0.00959226		-0.0012943		88.8	0.0435623	0.0373636	0.0363768	0.0334802	0.0228235	0.0191366	0.0204969		0.0118276	0.010359	0.0123027		0.00716019		88.8	0.015112	0.0156359	0.0264384	0.0256385
89	0.402944	0.401757	0.373347	0.373917	0.315916	0.317786	0.247585	0.246109	0.171193	0.168564	0.135511	0.137045	0.0571305	0.0596272	89	0.00529115		0.01826	0.0120085	0.0166684	0.0101609	0.00349227	0.00477783	-0.01796		0.00938918		-0.0017622		89	0.0441224	0.0373678	0.0368422	0.0334936	0.0231846	0.0191428	0.0196906		0.0124401	0.010359	0.0131462		0.00764544		89	0.016297	0.0156359	0.0262428	0.0256385
89.2	0.403928	0.401834	0.374447	0.374049	0.317122	0.317923	0.249357	0.246253	0.172319	0.168709	0.137091	0.137205	0.0585703	0.0597148	89.2	0.00531042		0.018258	0.0120123	0.0167486	0.0101674	0.00444089	0.00478307	-0.0183673		0.00930166		-0.0020927		89.2	0.0446867	0.0373719	0.0372478	0.0335071	0.0237222	0.0191489	0.0185808		0.0130965	0.0103591	0.0142385		0.00802775		89.2	0.0171219	0.0156359	0.0259729	0.0256385
89.4	0.405124	0.401912	0.375498	0.37418	0.31815	0.318061	0.250773	0.246397	0.173447	0.168854	0.138448	0.137365	0.0599597	0.0598022	89.4	0.00505881		0.0182386	0.0120161	0.01671	0.0101739	0.00510989	0.0047883	-0.0187311		0.00926123		-0.0022804		89.4	0.0451408	0.0373761	0.0377044	0.0335205	0.0243708	0.019155	0.017451		0.0137693	0.0103591	0.0155191		0.00841397		89.4	0.0173679	0.0156359	0.0255783	0.0256385
89.6	0.406139	0.401988	0.376244	0.374311	0.318729	0.318197	0.251678	0.24654	0.174295	0.168999	0.139155	0.137524	0.0608675	0.0598894	89.6	0.00471476		0.0182543	0.0120199	0.0166149	0.0101803	0.00553987	0.00479351	-0.0190412		0.0092842		-0.0021555		89.6	0.045689	0.0373802	0.0382911	0.033534	0.0251902	0.0191611	0.0166405		0.0143526	0.0103591	0.017		0.00884878		89.6	0.0172625	0.0156359	0.0251987	0.0256385
89.8	0.406915	0.402064	0.376445	0.374441	0.318705	0.318334	0.251976	0.246683	0.174597	0.169143	0.139223	0.137683	0.0612261	0.0599765	89.8	0.00438404		0.0183056	0.0120237	0.0164908	0.0101867	0.00586073	0.00479871	-0.0192307		0.00935871		-0.0018143		89.8	0.0461309	0.0373844	0.0389176	0.0335474	0.0260559	0.0191673	0.016097		0.0145954	0.0103592	0.0185742		0.00917856		89.8	0.0168565	0.0156359	0.0248341	0.0256385
90	0.407592	0.40214	0.376694	0.374571	0.318543	0.318469	0.25191	0.246825	0.174723	0.169286	0.139206	0.137842	0.0614593	0.0600634	90	0.00387639		0.0181984	0.0120274	0.0161264	0.0101931	0.00588862	0.00480389	-0.0193988		0.00931522		-0.0016096		90	0.0461908	0.0373885	0.0393835	0.0335609	0.0263958	0.0191734	0.0153467		0.0144727	0.0103592	0.0198385		0.00912707		90	0.0163351	0.0156359	0.0245373	0.0256385
90.2	0.408335	0.402215	0.37731	0.3747	0.318645	0.318605	0.251922	0.246967	0.174942	0.169429	0.139436	0.138	0.0618386	0.0601502	90.2	0.00308241		0.0177197	0.0120311	0.0154346	0.0101994	0.00521364	0.00480906	-0.0197075		0.00886448		-0.0017324		90.2	0.0460643	0.0373927	0.0399787	0.0335744	0.026498	0.0191795	0.0146857		0.0142004	0.0103593	0.0208776		0.00905613		90.2	0.0158618	0.0156359	0.0243934	0.0256385
90.4	0.40881	0.402289	0.377914	0.374828	0.31871	0.318739	0.251862	0.247108	0.175013	0.169572	0.139767	0.138158	0.061896	0.0602369	90.4	0.00240598		0.0171649	0.0120348	0.0146678	0.0102057	0.00429726	0.00481422	-0.0200297		0.00828283		-0.0018563		90.4	0.0458328	0.0373968	0.0405049	0.0335878	0.0264836	0.0191856	0.0138078		0.0138332	0.0103593	0.0216443		0.00895696		90.4	0.0156592	0.0156359	0.0246283	0.0256385
90.6	0.409008	0.402363	0.378214	0.374956	0.318618	0.318873	0.251424	0.247248	0.174821	0.169714	0.140018	0.138315	0.0614985	0.0603234	90.6	0.00188042		0.0164577	0.0120385	0.0138343	0.010212	0.0031476	0.00481935	-0.0203107		0.00763707		-0.0020952		90.6	0.0451258	0.037401	0.0406587	0.0336012	0.0261398	0.0191918	0.0125167		0.0133167	0.0103593	0.0219176		0.00873449		90.6	0.0156733	0.0156359	0.0251602	0.0256385
90.8	0.408911	0.402436	0.378315	0.375083	0.31859	0.319007	0.250756	0.247388	0.174562	0.169855	0.140122	0.138472	0.0608199	0.0604097	90.8	0.00132022		0.0155853	0.0120421	0.0128386	0.0102183	0.00157601	0.00482448	-0.0206649		0.00693071		-0.0024672		90.8	0.044246	0.0374051	0.0404707	0.0336147	0.0256531	0.0191979	0.0109668		0.0128919	0.0103594	0.021846		0.00855696		90.8	0.0160092	0.0156359	0.0258618	0.0256385
91	0.408669	0.402509	0.378118	0.375209	0.318684	0.31914	0.249932	0.247528	0.174275	0.169996	0.140159	0.138628	0.0599726	0.0604959	91	0.00078329		0.0147555	0.0120457	0.0118978	0.0102245	-0.0002932	0.00482959	-0.0208957		0.00625169		-0.0027953		91	0.0435874	0.0374092	0.0402969	0.0336281	0.0253728	0.019204	0.00946959		0.0126491	0.0103594	0.021719		0.00871871		91	0.0164861	0.0156359	0.0265965	0.0256385
91.2	0.407953	0.402581	0.377352	0.375335	0.318247	0.319273	0.248467	0.247667	0.173734	0.170137	0.139581	0.138784	0.0587119	0.0605819	91.2	0.00064913		0.0142177	0.0120493	0.0112603	0.0102307	-0.0019003	0.00483468	-0.0206077		0.0059029		-0.0027665		91.2	0.0430928	0.0374134	0.0400321	0.0336416	0.0251462	0.0192101	0.00815777		0.0124072	0.0103594	0.0214264		0.00889336		91.2	0.017194	0.0156359	0.0275491	0.0256385
91.4	0.407133	0.402653	0.376392	0.37546	0.31774	0.319405	0.246838	0.247806	0.173168	0.170277	0.138669	0.13894	0.0574114	0.0606678	91.4	0.00079295		0.0138945	0.0120529	0.0108235	0.0102368	-0.0033311	0.00483976	-0.0198668		0.00576139		-0.0025315		91.4	0.0425899	0.0374175	0.0397446	0.033655	0.0248718	0.0192163	0.00727796		0.0118872	0.0103595	0.0210362		0.00901533		91.4	0.0179389	0.0156359	0.0285449	0.0256385
91.6	0.406385	0.402724	0.375396	0.375585	0.317342	0.319537	0.245268	0.247944	0.172542	0.170416	0.137698	0.139095	0.0562092	0.0607536	91.6	0.00137555		0.0139509	0.0120564	0.0107796	0.010243	-0.0042992	0.00484482	-0.0186374		0.00593168		-0.0020707		91.6	0.0423246	0.0374216	0.0396911	0.0336684	0.0247939	0.0192224	0.00712983		0.0112343	0.0103595	0.0208268		0.00929381		91.6	0.0185507	0.0156359	0.0294349	0.0256385
91.8	0.40565	0.402795	0.374491	0.375709	0.317072	0.319668	0.243955	0.248081	0.171839	0.170555	0.136882	0.139249	0.0551339	0.0608392	91.8	0.00224759		0.0141482	0.01206	0.0110464	0.0102491	-0.0047036	0.00484987	-0.017302		0.00614198		-0.0015712		91.8	0.0422816	0.0374258	0.0400038	0.0336819	0.0249244	0.0192285	0.00770985		0.0106619	0.0103595	0.0208681		0.00982609		91.8	0.0187683	0.0156359	0.0300433	0.0256385
92	0.404879	0.402865	0.373708	0.375832	0.316843	0.319799	0.242918	0.248218	0.1711	0.170693	0.136278	0.139404	0.0543966	0.0609246	92	0.00326273		0.0141445	0.0120635	0.0112447	0.0102551	-0.0047999	0.00485491	-0.0163207		0.00615349		-0.0014529		92	0.0423389	0.0374299	0.0404549	0.0336953	0.0251782	0.0192346	0.00882039		0.0101361	0.0103596	0.0209746		0.010306		92	0.01855	0.0156359	0.0304057	0.0256385
92.2	0.404605	0.402934	0.373389	0.375955	0.317153	0.319929	0.242703	0.248355	0.170674	0.170831	0.136246	0.139558	0.0542055	0.0610099	92.2	0.00413209		0.0138904	0.0120669	0.0112225	0.0102612	-0.0047993	0.00485993	-0.0157391		0.00594042		-0.0017914		92.2	0.0425285	0.037434	0.0409821	0.0337087	0.0253475	0.0192407	0.0102224		0.00978346	0.0103596	0.0211589		0.0108816		92.2	0.0177229	0.0156359	0.0303196	0.0256385
92.4	0.404474	0.403003	0.373242	0.376077	0.317454	0.320059	0.242806	0.248491	0.170339	0.170969	0.136478	0.139711	0.0542823	0.0610951	92.4	0.00516539		0.0137796	0.0120704	0.0113764	0.0102672	-0.004442	0.00486493	-0.0150914		0.00592101		-0.0020452		92.4	0.0427495	0.0374381	0.0414049	0.0337221	0.0252885	0.0192468	0.0118869		0.00965899	0.0103596	0.0212937		0.0113587		92.4	0.0165295	0.0156359	0.0298706	0.0256385
92.6	0.404548	0.403072	0.373306	0.376198	0.317605	0.320188	0.243283	0.248626	0.170366	0.171106	0.136851	0.139864	0.0547631	0.0611801	92.6	0.00592661		0.0137123	0.0120738	0.0114918	0.0102732	-0.0040097	0.00486992	-0.014728		0.00580658		-0.0022846		92.6	0.0429715	0.0374422	0.041601	0.0337356	0.0249495	0.0192529	0.0135049		0.00959373	0.0103597	0.0211906		0.01164		92.6	0.0152153	0.0156359	0.0292459	0.0256385
92.8	0.404876	0.40314	0.37347	0.376319	0.317587	0.320317	0.243859	0.248762	0.170763	0.171243	0.137313	0.140017	0.055463	0.0612649	92.8	0.00627557		0.0137485	0.0120772	0.0115742	0.0102791	-0.003644	0.0048749	-0.0146741		0.00563985		-0.0024798		92.8	0.0431869	0.0374463	0.0414666	0.033749	0.0242739	0.019259	0.0149042		0.00943672	0.0103597	0.0207339		0.0117429		92.8	0.0140407	0.0156359	0.0286389	0.0256385
93	0.405473	0.403208	0.373772	0.37644	0.31749	0.320445	0.244562	0.248896	0.171474	0.171379	0.137609	0.140169	0.0561033	0.0613497	93	0.00606025		0.0137626	0.0120806	0.0117004	0.0102851	-0.0033288	0.00487986	-0.0148733		0.00539149		-0.0026411		93	0.0436336	0.0374505	0.0412297	0.0337624	0.0235435	0.0192652	0.0164494		0.00952137	0.0103597	0.020199		0.0120835		93	0.0130269	0.0156359	0.02802	0.0256385
93.2	0.406166	0.403275	0.374133	0.376559	0.317332	0.320573	0.245156	0.24903	0.172189	0.171514	0.137842	0.140321	0.056757	0.0614342	93.2	0.0052896		0.0137131	0.012084	0.0118683	0.010291	-0.0030061	0.00488481	-0.0153369		0.00515518		-0.0028269		93.2	0.0440981	0.0374546	0.0407009	0.0337758	0.0228967	0.0192713	0.0180389		0.00973404	0.0103597	0.0196274		0.0123407		93.2	0.0124685	0.0156359	0.027465	0.0256385
93.4	0.407257	0.403342	0.374661	0.376679	0.317253	0.320701	0.245887	0.249164	0.173057	0.171649	0.13838	0.140472	0.0575401	0.0615187	93.4	0.00363704		0.0131732	0.0120873	0.011643	0.0102968	-0.0029986	0.00488975	-0.01637		0.00458071		-0.0034799		93.4	0.044347	0.0374587	0.0399133	0.0337892	0.0222077	0.0192774	0.0193552		0.00991994	0.0103598	0.0189602		0.0124536		93.4	0.0124493	0.0156359	0.0269484	0.0256385
93.6	0.408604	0.403408	0.375409	0.376797	0.317378	0.320828	0.246793	0.249297	0.173803	0.171784	0.139229	0.140623	0.0583045	0.0616029	93.6	0.00135796		0.01202	0.0120906	0.010958	0.0103027	-0.0035826	0.00489466	-0.0178066		0.00364307		-0.0045376		93.6	0.0441812	0.0374628	0.0387991	0.0338026	0.0212673	0.0192835	0.0202062		0.0100467	0.0103598	0.0180762		0.0122984		93.6	0.0131425	0.0156359	0.0266681	0.0256385
93.8	0.410234	0.403473	0.376385	0.376915	0.31791	0.320954	0.248048	0.24943	0.174494	0.171918	0.140358	0.140774	0.0592301	0.0616871	93.8	-0.0010146		0.0104612	0.0120939	0.0100463	0.0103085	-0.0044953	0.00489957	-0.0191743		0.00247615		-0.0057039		93.8	0.0437	0.0374669	0.0377165	0.0338161	0.020503	0.0192896	0.0207788		0.0101869	0.0103598	0.0172611		0.0121957		93.8	0.0142313	0.0156359	0.0264698	0.0256385
94	0.411928	0.403539	0.377173	0.377032	0.3186	0.32108	0.249213	0.249562	0.175004	0.172052	0.141588	0.140924	0.0601177	0.061771	94	-0.0028523		0.00923116	0.0120972	0.00942897	0.0103143	-0.0051739	0.00490446	-0.0198624		0.00157489		-0.0063232		94	0.0425608	0.037471	0.0363504	0.0338295	0.0196495	0.0192957	0.0204262		0.00982662	0.0103599	0.0162156		0.0116328		94	0.0155602	0.0156359	0.0263911	0.0256385
94.2	0.413367	0.403603	0.377546	0.377149	0.31909	0.321205	0.249998	0.249694	0.17546	0.172185	0.142631	0.141074	0.0606522	0.0618549	94.2	-0.0041019		0.00847688	0.0121004	0.00918136	0.01032	-0.0056525	0.00490934	-0.0199629		0.00094096		-0.0063011		94.2	0.0411729	0.0374751	0.0351597	0.0338429	0.0188574	0.0193018	0.0193461		0.0092291	0.0103599	0.0152549		0.0109468		94.2	0.0168259	0.0156359	0.0263321	0.0256385
94.4	0.414378	0.403667	0.377599	0.377266	0.319497	0.32133	0.250398	0.249825	0.175914	0.172318	0.143261	0.141224	0.0610172	0.0619386	94.4	-0.0047577		0.00830121	0.0121037	0.0092618	0.0103258	-0.0059385	0.0049142	-0.019809		0.00054663		-0.005781		94.4	0.0402014	0.0374792	0.0343867	0.0338563	0.0184728	0.0193079	0.0179465		0.0087925	0.0103599	0.0145748		0.010361		94.4	0.0179319	0.0156359	0.0263651	0.0256385
94.6	0.415007	0.403731	0.37754	0.377381	0.319921	0.321455	0.250556	0.249956	0.176625	0.17245	0.143679	0.141373	0.0613403	0.0620221	94.6	-0.0050261		0.00858574	0.0121069	0.00951854	0.0103315	-0.0059943	0.00491905	-0.019509		0.00023512		-0.0049858		94.6	0.0396709	0.0374833	0.0340027	0.0338697	0.0183767	0.019314	0.0163787		0.00841032	0.0103599	0.014193		0.00990853		94.6	0.0185926	0.0156359	0.0263771	0.0256385
94.8	0.414989	0.403795	0.377279	0.377496	0.31997	0.321579	0.250288	0.250086	0.177318	0.172582	0.143669	0.141521	0.0614596	0.0621055	94.8	-0.0048835		0.00938069	0.0121101	0.0100198	0.0103371	-0.0056798	0.00492388	-0.0190016		0.00026904		-0.0039084		94.8	0.0395874	0.0374874	0.0338869	0.0338831	0.0184335	0.0193201	0.0149241		0.00804393	0.01036	0.0140544		0.00934226		94.8	0.0188822	0.0156359	0.0264907	0.0256385
95	0.414539	0.403857	0.377043	0.377611	0.31993	0.321703	0.250024	0.250216	0.178032	0.172714	0.143517	0.14167	0.0615121	0.0621888	95	-0.0045608		0.0102748	0.0121132	0.0104057	0.0103428	-0.005487	0.0049287	-0.0186953		0.00043438		-0.003035		95	0.0401706	0.0374915	0.0344928	0.0338965	0.0188735	0.0193262	0.0140089		0.00803016	0.01036	0.0146424		0.00913475		95	0.0187328	0.0156359	0.0265389	0.0256385
95.2	0.413777	0.40392	0.376799	0.377725	0.319913	0.321826	0.249949	0.250345	0.178401	0.172845	0.143323	0.141817	0.0615814	0.0622719	95.2	-0.0038245		0.0112555	0.0121164	0.0106711	0.0103484	-0.0051974	0.00493351	-0.0185053		0.00076478		-0.0024042		95.2	0.0413801	0.0374956	0.0358066	0.0339099	0.0198616	0.0193323	0.0138398		0.00859116	0.01036	0.0159196		0.00936416		95.2	0.0180657	0.0156359	0.0263306	0.0256385
95.4	0.413047	0.403982	0.376723	0.377838	0.320021	0.321948	0.250447	0.250474	0.178573	0.172975	0.143372	0.141965	0.0617963	0.0623549	95.4	-0.0025075		0.0123321	0.0121195	0.0109979	0.010354	-0.0046894	0.0049383	-0.0182325		0.00137106		-0.0017678		95.4	0.0427721	0.0374997	0.0375317	0.0339233	0.0210645	0.0193384	0.0141318		0.00947778	0.01036	0.0175228		0.00979952		95.4	0.0170529	0.0156359	0.0259356	0.0256385
95.6	0.412467	0.404043	0.376887	0.377951	0.320258	0.322071	0.251433	0.250603	0.178677	0.173105	0.14363	0.142112	0.0623334	0.0624377	95.6	-0.0004676		0.0136214	0.0121226	0.0115818	0.0103596	-0.0037578	0.00494308	-0.0176212		0.00238635		-0.0007753		95.6	0.0442773	0.0375037	0.0395526	0.0339367	0.0225033	0.0193445	0.015055		0.0106711	0.0103601	0.0192847		0.010423		95.6	0.0161152	0.0156359	0.0255833	0.0256385
95.8	0.412376	0.404104	0.377513	0.378064	0.320866	0.322192	0.253122	0.250731	0.179075	0.173235	0.14421	0.142259	0.063294	0.0625204	95.8	0.00191997		0.014911	0.0121257	0.012249	0.0103651	-0.0028121	0.00494784	-0.0170137		0.00346912		0.00041669		95.8	0.0458577	0.0375078	0.041639	0.0339501	0.0238828	0.0193506	0.0163897		0.012081	0.0103601	0.0209811		0.0113612		95.8	0.0154432	0.0156359	0.0252825	0.0256385
96	0.412595	0.404165	0.378576	0.378175	0.321684	0.322314	0.255284	0.250858	0.17977	0.173364	0.144968	0.142405	0.0645307	0.062603	96	0.00436585		0.0160933	0.0121287	0.0128241	0.0103706	-0.0018409	0.00495259	-0.0164559		0.0045299		0.0016666		96	0.0474186	0.0375119	0.0433943	0.0339635	0.0250634	0.0193567	0.0178645		0.0134572	0.0103601	0.0222183		0.0122659		96	0.0152579	0.0156359	0.0251389	0.0256385
96.2	0.413171	0.404225	0.380136	0.378287	0.322777	0.322435	0.257985	0.250985	0.180983	0.173492	0.145915	0.142551	0.0659903	0.0626854	96.2	0.00636615		0.0170606	0.0121318	0.0131916	0.0103761	-0.0011774	0.00495733	-0.0163274		0.00529889		0.0027609		96.2	0.0486409	0.037516	0.0444904	0.0339769	0.0256982	0.0193628	0.0190121		0.0144786	0.0103601	0.0225895		0.0129551		96.2	0.015537	0.0156359	0.0252847	0.0256385
96.4	0.41361	0.404285	0.381724	0.378397	0.323765	0.322555	0.260544	0.251112	0.182114	0.173621	0.1465	0.142696	0.0671495	0.0627676	96.4	0.00761402		0.0176686	0.0121348	0.0132327	0.0103816	-0.0008154	0.00496205	-0.0166669		0.00569463		0.00350723		96.4	0.0494904	0.0375201	0.044858	0.0339903	0.0258612	0.0193689	0.0199216		0.0151831	0.0103601	0.0222421		0.0134418		96.4	0.0161525	0.0156359	0.025708	0.0256385
96.6	0.413845	0.404344	0.383176	0.378507	0.324597	0.322675	0.262732	0.251238	0.182964	0.173748	0.146677	0.142842	0.0679962	0.0628498	96.6	0.0081179		0.0179071	0.0121378	0.0130384	0.010387	-0.0007451	0.00496676	-0.0174217		0.00586083		0.00366065		96.6	0.0500992	0.0375242	0.0445661	0.0340037	0.0257416	0.0193749	0.0206522		0.0158508	0.0103602	0.0214884		0.0137386		96.6	0.0168179	0.0156359	0.0260679	0.0256385
96.8	0.414	0.404403	0.384424	0.378617	0.325379	0.322795	0.26443	0.251364	0.183481	0.173876	0.146645	0.142986	0.0685885	0.0629317	96.8	0.00781046		0.0177027	0.0121408	0.0124018	0.0103924	-0.0010797	0.00497146	-0.0182588		0.00583233		0.00323827		96.8	0.0503708	0.0375282	0.0436195	0.034017	0.0254758	0.019381	0.020891		0.0162406	0.0103602	0.0203878		0.0135471		96.8	0.0174917	0.0156359	0.0262855	0.0256385
97	0.414041	0.404461	0.385309	0.378726	0.325981	0.322914	0.265514	0.251489	0.183609	0.174003	0.146462	0.143131	0.0687057	0.0630136	97	0.00702213		0.0173015	0.0121437	0.0115968	0.0103978	-0.0015829	0.00497614	-0.0188695		0.00568433		0.00265602		97	0.0501062	0.0375323	0.0421141	0.0340304	0.0248645	0.0193871	0.0204877		0.0162558	0.0103602	0.0189137		0.0129979		97	0.0182087	0.0156359	0.0264873	0.0256385
97.2	0.413994	0.404519	0.385938	0.378835	0.326533	0.323032	0.26601	0.251614	0.183433	0.174129	0.14619	0.143275	0.0686266	0.0630953	97.2	0.00612636		0.0168502	0.0121467	0.0108612	0.0104032	-0.0021136	0.00498081	-0.0190166		0.00555277		0.00201131		97.2	0.0493015	0.0375364	0.0402009	0.0340438	0.0238577	0.0193932	0.0193444		0.0157426	0.0103602	0.0172001		0.0120775		97.2	0.018961	0.0156359	0.0268099	0.0256385
97.4	0.413905	0.404577	0.386505	0.378943	0.327189	0.323151	0.266118	0.251738	0.183348	0.174255	0.146182	0.143418	0.0686955	0.0631769	97.4	0.00532984		0.0164444	0.0121496	0.010362	0.0104085	-0.0023711	0.00498547	-0.0186949		0.00554851		0.00129868		97.4	0.0479413	0.0375405	0.0381679	0.0340572	0.0227216	0.0193993	0.0174572		0.0146417	0.0103602	0.0155274		0.0109624		97.4	0.0195299	0.0156359	0.0271406	0.0256385
97.6	0.41379	0.404634	0.386856	0.37905	0.327802	0.323268	0.265871	0.251862	0.183436	0.174381	0.146379	0.143561	0.0687672	0.0632583	97.6	0.00469235		0.0162516	0.0121525	0.0102411	0.0104138	-0.0022418	0.00499011	-0.0179245		0.00575101		0.00074097		97.6	0.0461897	0.0375445	0.0360481	0.0340706	0.0213819	0.0194054	0.0148281		0.0128132	0.0103602	0.0137566		0.00954905		97.6	0.0199869	0.0156359	0.0276772	0.0256385
97.8	0.413447	0.40469	0.386967	0.379157	0.328197	0.323386	0.265329	0.251986	0.183841	0.174506	0.146637	0.143704	0.0687206	0.0633395	97.8	0.0039631		0.0159933	0.0121554	0.0101855	0.0104191	-0.0020897	0.00499474	-0.017446		0.00579018		-4.56e-05		97.8	0.0443634	0.0375486	0.0341156	0.034084	0.0198481	0.0194115	0.0120286		0.010726	0.0103603	0.0121321		0.00804944		97.8	0.0203622	0.0156359	0.0284932	0.0256385
98	0.413036	0.404747	0.386961	0.379263	0.328441	0.323503	0.264672	0.252109	0.184629	0.174631	0.1469	0.143847	0.0689954	0.0634207	98	0.00325984		0.0157254	0.0121582	0.0102698	0.0104243	-0.0019929	0.00499935	-0.0174337		0.00571624		-0.0010719		98	0.0427342	0.0375527	0.0325053	0.0340973	0.0183991	0.0194176	0.00961931		0.00875567	0.0103603	0.0107646		0.00661383		98	0.0204067	0.0156359	0.0294242	0.0256385
98.2	0.412759	0.404803	0.386957	0.379369	0.328508	0.323619	0.264116	0.252232	0.185736	0.174755	0.147353	0.143989	0.0695013	0.0635017	98.2	0.00240242		0.0152212	0.0121611	0.0102679	0.0104296	-0.0020563	0.00500395	-0.0178771		0.00547239		-0.0023675		98.2	0.0411082	0.0375568	0.0310056	0.0341107	0.0169977	0.0194237	0.00769327		0.00681757	0.0103603	0.00946984		0.00507944		98.2	0.0201389	0.0156359	0.0302446	0.0256385
98.4	0.412625	0.404858	0.386777	0.379475	0.328237	0.323735	0.263418	0.252354	0.186737	0.174879	0.147746	0.14413	0.0699897	0.0635826	98.4	0.00155934		0.0146164	0.0121639	0.0101592	0.0104348	-0.0025122	0.00500854	-0.0185371		0.00511438		-0.0037091		98.4	0.0398049	0.0375608	0.029703	0.0341241	0.0157165	0.0194297	0.00636318		0.00515501	0.0103603	0.00835288		0.00347011		98.4	0.0197819	0.0156359	0.0308609	0.0256385
98.6	0.412816	0.404913	0.386557	0.37958	0.327973	0.323851	0.262777	0.252476	0.187605	0.175002	0.148279	0.144272	0.0705089	0.0636633	98.6	0.00056804		0.01362	0.0121667	0.00963354	0.0104399	-0.0036227	0.00501311	-0.019663		0.00438629		-0.00534		98.6	0.0389272	0.0375649	0.0289395	0.0341375	0.0148417	0.0194358	0.00548889		0.0039512	0.0103603	0.00764836		0.00202678		98.6	0.0193667	0.0156359	0.0312316	0.0256385
98.8	0.413265	0.404968	0.386218	0.379684	0.327755	0.323966	0.26215	0.252597	0.187976	0.175125	0.148819	0.144413	0.0710093	0.0637439	98.8	-9.29e-05		0.0127505	0.0121695	0.00923236	0.0104451	-0.0045189	0.00501767	-0.0206078		0.00372282		-0.0066775		98.8	0.0384679	0.037569	0.0286534	0.0341508	0.0145571	0.0194419	0.00514028		0.00310126	0.0103604	0.00734534		0.00093318		98.8	0.0188367	0.0156359	0.0312591	0.0256385
99	0.414035	0.405022	0.385846	0.379788	0.327716	0.32408	0.261596	0.252718	0.188048	0.175248	0.149406	0.144553	0.0714612	0.0638243	99	-0.0006376		0.0117916	0.0121723	0.00886683	0.0104502	-0.0051578	0.00502222	-0.0214179		0.00308311		-0.0076222		99	0.0383148	0.037573	0.0287267	0.0341642	0.0146343	0.019448	0.00532477		0.00252419	0.0103604	0.00741324		3.19e-05		99	0.0185591	0.0156359	0.0311126	0.0256385
99.2	0.414742	0.405076	0.385306	0.379891	0.327713	0.324195	0.26089	0.252839	0.187842	0.17537	0.14975	0.144693	0.0716993	0.0639046	99.2	-0.001131		0.0107254	0.012175	0.00853299	0.0104553	-0.0055128	0.00502676	-0.0220939		0.00225191		-0.0082394		99.2	0.0384084	0.0375771	0.0291261	0.0341776	0.014885	0.0194541	0.00621409		0.0022052	0.0103604	0.00786836		-0.000692		99.2	0.0186332	0.0156359	0.0308148	0.0256385
99.4	0.415494	0.40513	0.384698	0.379994	0.327988	0.324309	0.260496	0.252959	0.187729	0.175492	0.149945	0.144833	0.0717951	0.0639848	99.4	-0.0017762		0.00959671	0.0121778	0.00823203	0.0104604	-0.0055577	0.00503128	-0.0228207		0.0012252		-0.0086556		99.4	0.0387813	0.0375812	0.0298921	0.0341909	0.0152411	0.0194602	0.00778134		0.00215006	0.0103604	0.0084755		-0.000899		99.4	0.0188856	0.0156359	0.030462	0.0256385
99.6	0.416209	0.405183	0.384048	0.380096	0.328397	0.324422	0.260238	0.253079	0.187696	0.175613	0.149774	0.144972	0.0716916	0.0640648	99.6	-0.0024899		0.00860739	0.0121805	0.00798379	0.0104655	-0.0050988	0.00503579	-0.0233355		0.00022245		-0.0088139		99.6	0.0390368	0.0375852	0.0306179	0.0342043	0.0154346	0.0194663	0.00951179		0.00216256	0.0103604	0.00891319		-0.0008636		99.6	0.019254	0.0156359	0.0300634	0.0256385
99.8	0.416599	0.405235	0.383246	0.380198	0.328596	0.324535	0.259774	0.253198	0.18751	0.175734	0.14914	0.145111	0.0711986	0.0641447	99.8	-0.0034526		0.00763524	0.0121832	0.0076332	0.0104705	-0.0044747	0.00504028	-0.0238788		-0.0007562		-0.0087735		99.8	0.0389747	0.0375893	0.0311911	0.0342177	0.0152766	0.0194723	0.0111244		0.00227755	0.0103604	0.00912647		-0.0007879		99.8	0.0196108	0.0156359	0.0295937	0.0256385
100	0.416347	0.405288	0.382237	0.380299	0.328376	0.324648	0.258922	0.253317	0.186856	0.175854	0.147896	0.14525	0.0701721	0.0642245	100	-0.0047272		0.00661483	0.0121858	0.00694546	0.0104755	-0.0040084	0.00504477	-0.0245596		-0.0018313		-0.0088996		100	0.0387329	0.0375933	0.0316756	0.0342311	0.0149247	0.0194784	0.0124177		0.0023354	0.0103605	0.00923551		-0.000625		100	0.0196933	0.0156359	0.028954	0.0256385
100.2	0.415799	0.40534	0.381329	0.3804	0.32808	0.32476	0.257838	0.253435	0.186003	0.175974	0.146475	0.145388	0.0689995	0.0643041	100.2	-0.0060878		0.00582043	0.0121885	0.00604611	0.0104805	-0.0037388	0.00504924	-0.0252863		-0.0027849		-0.0091108		100.2	0.0387423	0.0375974	0.0322074	0.0342444	0.0149311	0.0194845	0.0132488		0.00252181	0.0103605	0.0093694		-0.0001154		100.2	0.0193844	0.0156359	0.028062	0.0256385
100.4	0.415211	0.405391	0.380855	0.3805	0.327891	0.324872	0.256647	0.253553	0.18512	0.176094	0.145266	0.145526	0.0678894	0.0643836	100.4	-0.0074599		0.0051613	0.0121912	0.00486721	0.0104855	-0.0037843	0.00505369	-0.0260219		-0.0036782		-0.0094338		100.4	0.0391381	0.0376015	0.032834	0.0342578	0.0153952	0.0194906	0.0135646		0.00275066	0.0103605	0.00965658		0.00056524		100.4	0.0187642	0.0156359	0.0270551	0.0256385
100.6	0.414304	0.405442	0.380377	0.3806	0.327424	0.324983	0.255339	0.253671	0.184052	0.176213	0.144276	0.145664	0.066733	0.0644629	100.6	-0.0084221		0.00499095	0.0121938	0.00394092	0.0104904	-0.0036249	0.00505814	-0.0264877		-0.0041537		-0.0094471		100.6	0.0398049	0.0376055	0.0336055	0.0342712	0.016203	0.0194967	0.0137404		0.00304948	0.0103605	0.0101805		0.00153491		100.6	0.0180477	0.0156359	0.0261001	0.0256385
100.8	0.413456	0.405493	0.380046	0.3807	0.326838	0.325094	0.254292	0.253788	0.183125	0.176332	0.143672	0.145801	0.0658783	0.0645421	100.8	-0.0090004		0.00500988	0.0121964	0.00317474	0.0104953	-0.0033904	0.00506257	-0.0268086		-0.0043012		-0.009539		100.8	0.0403583	0.0376096	0.0341503	0.0342845	0.016926	0.0195027	0.0134075		0.0030558	0.0103605	0.0105783		0.00230384		100.8	0.0173595	0.0156359	0.0253873	0.0256385
101	0.412498	0.405544	0.379561	0.380798	0.325936	0.325204	0.253419	0.253905	0.182177	0.17645	0.143228	0.145938	0.0649201	0.0646212	101	-0.0089573		0.00541147	0.012199	0.0028866	0.0105002	-0.0026136	0.00506698	-0.0267515		-0.0038822		-0.009394		101	0.0406722	0.0376136	0.0344249	0.0342979	0.017595	0.0195088	0.0126033		0.00282975	0.0103605	0.0107526		0.00285072		101	0.0168703	0.0156359	0.024982	0.0256385
101.2	0.41145	0.405594	0.378834	0.380897	0.324823	0.325315	0.252617	0.254021	0.181234	0.176568	0.142827	0.146075	0.0636402	0.0647001	101.2	-0.008468		0.00604335	0.0122016	0.0030639	0.0105051	-0.0013804	0.00507139	-0.0263516		-0.0030081		-0.0090341		101.2	0.0409576	0.0376177	0.0345841	0.0343112	0.0180481	0.0195149	0.0116069		0.00260557	0.0103605	0.0107933		0.00324605		101.2	0.0166796	0.0156359	0.0250939	0.0256385
101.4	0.410495	0.405643	0.378042	0.380995	0.323727	0.325424	0.252032	0.254137	0.180607	0.176686	0.142644	0.146211	0.0624894	0.064779	101.4	-0.0077481		0.00681625	0.0122041	0.00358199	0.0105099	-0.0001183	0.00507578	-0.0257785		-0.0019375		-0.0085763		101.4	0.0407897	0.0376217	0.0343353	0.0343246	0.0179749	0.019521	0.0103459		0.00243882	0.0103605	0.0105281		0.00330169		101.4	0.0168889	0.0156359	0.0255835	0.0256385
101.6	0.409855	0.405693	0.377451	0.381092	0.32287	0.325534	0.251757	0.254253	0.180363	0.176803	0.142667	0.146346	0.061695	0.0648576	101.6	-0.0068739		0.00750425	0.0122067	0.00421853	0.0105147	0.00074448	0.00508016	-0.0253152		-0.0009342		-0.008253		101.6	0.0404652	0.0376258	0.0337523	0.034338	0.0176944	0.019527	0.00884194		0.00246496	0.0103606	0.00994135		0.003123		101.6	0.0172867	0.0156359	0.026226	0.0256385
101.8	0.409663	0.405742	0.377256	0.381189	0.322394	0.325642	0.251935	0.254368	0.180488	0.17692	0.143101	0.146482	0.0613472	0.0649362	101.8	-0.005772		0.00813384	0.0122092	0.00491628	0.0105195	0.00118105	0.00508453	-0.0248439		3.31181e-06		-0.0078714		101.8	0.0400747	0.0376298	0.0328688	0.0343513	0.0174604	0.0195331	0.00718504		0.00249597	0.0103606	0.009006		0.00280667		101.8	0.0177185	0.0156359	0.0267711	0.0256385
102	0.410121	0.40579	0.377597	0.381285	0.32244	0.325751	0.2525	0.254483	0.180945	0.177036	0.144067	0.146617	0.0615636	0.0650146	102	-0.0048071		0.00847875	0.0122117	0.00521622	0.0105243	0.00086151	0.00508888	-0.0246869		0.0006198		-0.0076546		102	0.0397843	0.0376339	0.0318008	0.0343647	0.0172649	0.0195392	0.00546197		0.0026474	0.0103606	0.00789713		0.00239658		102	0.0180864	0.0156359	0.0272291	0.0256385
102.2	0.41112	0.405839	0.378291	0.381381	0.32292	0.325859	0.253465	0.254597	0.181559	0.177152	0.145501	0.146751	0.0623338	0.0650928	102.2	-0.0039114		0.00873873	0.0122142	0.00529041	0.010529	0.00013954	0.00509322	-0.02478		0.00107187		-0.0074699		102.2	0.0393409	0.0376379	0.0305087	0.034378	0.0171016	0.0195453	0.00376312		0.00267279	0.0103606	0.00660005		0.00166992		102.2	0.0185487	0.0156359	0.0278302	0.0256385
102.4	0.411988	0.405887	0.378825	0.381477	0.323422	0.325967	0.254282	0.254711	0.181766	0.177268	0.146728	0.146886	0.0630315	0.065171	102.4	-0.0029446		0.00909723	0.0122167	0.00544783	0.0105338	-0.0003551	0.00509755	-0.0247954		0.001536		-0.0070664		102.4	0.0390894	0.037642	0.0293449	0.0343914	0.0172365	0.0195513	0.00268357		0.00271663	0.0103606	0.00554729		0.00091631		102.4	0.0189972	0.0156359	0.0285525	0.0256385
102.6	0.41265	0.405934	0.379146	0.381572	0.323854	0.326074	0.254746	0.254825	0.18158	0.177383	0.147751	0.14702	0.063469	0.065249	102.6	-0.0021323		0.00933771	0.0122191	0.00553081	0.0105385	-0.0005405	0.00510187	-0.0247621		0.00192697		-0.006635		102.6	0.0389713	0.037646	0.0285109	0.0344047	0.017463	0.0195574	0.0024696		0.00289688	0.0103606	0.00503694		0.00028657		102.6	0.0196015	0.0156359	0.0293715	0.0256385
102.8	0.413102	0.405981	0.379216	0.381667	0.324264	0.326181	0.254841	0.254938	0.181219	0.177498	0.148425	0.147153	0.0636051	0.0653268	102.8	-0.0014726		0.00972238	0.0122216	0.00575097	0.0105431	-0.0002565	0.00510617	-0.024397		0.00228565		-0.0062132		102.8	0.0388477	0.03765	0.0282258	0.0344181	0.0174912	0.0195635	0.00297313		0.00324338	0.0103606	0.00505089		-8.95e-05		102.8	0.0203241	0.0156359	0.0302763	0.0256385
103	0.413764	0.406028	0.379399	0.381761	0.324991	0.326287	0.254993	0.255051	0.181254	0.177612	0.149109	0.147287	0.0639891	0.0654046	103	-0.0007698		0.010433	0.012224	0.00651579	0.0105478	0.00063002	0.00511046	-0.0233495		0.00278259		-0.0054913		103	0.0387305	0.0376541	0.0284966	0.0344314	0.0174032	0.0195696	0.00421656		0.0038085	0.0103606	0.00548036		-2.74e-05		103	0.0210147	0.0156359	0.0312213	0.0256385
103.2	0.414432	0.406075	0.379724	0.381854	0.325719	0.326393	0.255121	0.255163	0.18152	0.177726	0.149578	0.147419	0.0644997	0.0654822	103.2	-1.92e-05		0.0111688	0.0122264	0.00757642	0.0105524	0.00164977	0.00511474	-0.0217827		0.00332054		-0.0045782		103.2	0.0385868	0.0376581	0.0291321	0.0344448	0.0172335	0.0195756	0.00586003		0.00461075	0.0103607	0.00634602		0.00037188		103.2	0.0214868	0.0156359	0.0318719	0.0256385
103.4	0.415157	0.406121	0.380275	0.381947	0.326415	0.326499	0.255322	0.255275	0.181944	0.177839	0.150041	0.147552	0.0652606	0.0655596	103.4	0.00055963		0.0116119	0.0122288	0.00844462	0.0105571	0.00223487	0.00511901	-0.0202609		0.00369263		-0.0038942		103.4	0.0386682	0.0376622	0.030156	0.0344581	0.0171468	0.0195817	0.00762966		0.00560941	0.0103607	0.00758967		0.00104413		103.4	0.021616	0.0156359	0.0322029	0.0256385
103.6	0.415976	0.406167	0.381237	0.38204	0.327396	0.326604	0.255971	0.255387	0.182797	0.177953	0.150653	0.147684	0.0664732	0.065637	103.6	0.00099155		0.0119781	0.0122312	0.00895823	0.0105617	0.00214306	0.00512326	-0.0189113		0.00377861		-0.0034648		103.6	0.0389182	0.0376662	0.0313124	0.0344715	0.0170159	0.0195878	0.0093056		0.00630525	0.0103607	0.00873356		0.00170174		103.6	0.021285	0.0156359	0.0323087	0.0256385
103.8	0.416898	0.406213	0.38269	0.382132	0.328732	0.326709	0.257114	0.255498	0.184084	0.178065	0.151528	0.147816	0.0681514	0.0657142	103.8	0.00128959		0.0122653	0.0122335	0.0090014	0.0105662	0.00157056	0.00512751	-0.0179102		0.00348432		-0.0031966		103.8	0.0396704	0.0376703	0.0326708	0.0344848	0.0174321	0.0195938	0.0112928		0.00709813	0.0103607	0.0100936		0.00240131		103.8	0.0206073	0.0156359	0.0322189	0.0256385
104	0.417703	0.406258	0.384332	0.382224	0.330108	0.326814	0.258487	0.255609	0.185485	0.178178	0.152522	0.147947	0.0698297	0.0657912	104	0.0015605		0.0123214	0.0122359	0.00853387	0.0105708	0.00043732	0.00513174	-0.0174401		0.00276408		-0.0033143		104	0.0408598	0.0376743	0.0341428	0.0344982	0.018391	0.0195999	0.0136214		0.00806006	0.0103607	0.0117632		0.00298701		104	0.0198454	0.0156359	0.0320704	0.0256385
104.2	0.41838	0.406303	0.385841	0.382316	0.331336	0.326918	0.259847	0.25572	0.18685	0.17829	0.153439	0.148079	0.0713937	0.0658682	104.2	0.00194321		0.0124655	0.0122382	0.00792966	0.0105753	-0.0006358	0.00513595	-0.0170894		0.00201369		-0.0036646		104.2	0.0423487	0.0376783	0.0357177	0.0345115	0.0197266	0.019606	0.0161686		0.00917936	0.0103607	0.01358		0.00356664		104.2	0.0189412	0.0156359	0.0317386	0.0256385
104.4	0.419143	0.406347	0.38735	0.382407	0.332568	0.327022	0.261202	0.25583	0.188386	0.178402	0.154265	0.148209	0.0727566	0.065945	104.4	0.00256079		0.0127167	0.0122405	0.00737985	0.0105798	-0.0014544	0.00514016	-0.0166469		0.00146576		-0.0040784		104.4	0.0434628	0.0376824	0.0367539	0.0345249	0.0206944	0.019612	0.018165		0.0099782	0.0103607	0.0149045		0.00360653		104.4	0.0180051	0.0156359	0.0312548	0.0256385
104.6	0.419764	0.406391	0.388672	0.382497	0.333626	0.327125	0.262306	0.255939	0.189821	0.178513	0.154819	0.14834	0.073554	0.0660217	104.6	0.00350112		0.0131658	0.0122428	0.00727976	0.0105843	-0.0017549	0.00514435	-0.0160209		0.00143032		-0.0042473		104.6	0.0444296	0.0376864	0.0374709	0.0345382	0.0216604	0.0196181	0.0196187		0.0108676	0.0103607	0.0160209		0.00360772		104.6	0.0171593	0.0156359	0.0307074	0.0256385
104.8	0.420254	0.406435	0.389804	0.382587	0.334538	0.327228	0.263051	0.256049	0.190959	0.178624	0.155211	0.14847	0.0738852	0.0660982	104.8	0.00460617		0.0137313	0.0122451	0.00757188	0.0105887	-0.0018017	0.00514853	-0.0152792		0.00177617		-0.0042721		104.8	0.045325	0.0376905	0.0378522	0.0345516	0.0224437	0.0196242	0.02033		0.0119614	0.0103607	0.0169568		0.0037445		104.8	0.01654	0.0156359	0.0303981	0.0256385
105	0.420762	0.406479	0.390966	0.382677	0.335422	0.327331	0.263733	0.256158	0.192013	0.178734	0.155597	0.148599	0.0742734	0.0661746	105	0.00588949		0.0146954	0.0122474	0.00833197	0.0105932	-0.0014357	0.0051527	-0.0142816		0.0025928		-0.00391		105	0.0456467	0.0376945	0.0374746	0.0345649	0.0224908	0.0196303	0.0198839		0.0126242	0.0103607	0.0171838		0.00353504		105	0.0160273	0.0156359	0.0300815	0.0256385
105.2	0.42114	0.406522	0.392033	0.382766	0.336133	0.327433	0.264378	0.256266	0.19281	0.178844	0.1558	0.148729	0.0746398	0.0662509	105.2	0.00706003		0.0156414	0.0122496	0.00909327	0.0105976	-0.0009335	0.00515686	-0.0136546		0.00355115		-0.0034062		105.2	0.0455643	0.0376985	0.0365279	0.0345782	0.0220161	0.0196363	0.0185857		0.0127348	0.0103608	0.0167105		0.00311187		105.2	0.0156281	0.0156359	0.0299536	0.0256385
105.4	0.421619	0.406565	0.393026	0.382855	0.336636	0.327535	0.265229	0.256375	0.193308	0.178954	0.156069	0.148858	0.0751282	0.0663271	105.4	0.00799185		0.0165711	0.0122519	0.00991586	0.010602	-0.0003785	0.005161	-0.0135018		0.00459472		-0.0027753		105.4	0.0453511	0.0377026	0.0353937	0.0345916	0.0215472	0.0196424	0.0168713		0.012427	0.0103608	0.0159451		0.00293691		105.4	0.0153792	0.0156359	0.0301029	0.0256385
105.6	0.422345	0.406608	0.393948	0.382943	0.336986	0.327636	0.26632	0.256483	0.193426	0.179063	0.156556	0.148987	0.0758196	0.0664031	105.6	0.00800455		0.0169727	0.0122541	0.0101117	0.0106064	-0.0002084	0.00516513	-0.0142466		0.0050841		-0.0025391		105.6	0.0447351	0.0377066	0.0340093	0.0346049	0.0208486	0.0196485	0.0148057		0.0116237	0.0103608	0.0149005		0.0025891		105.6	0.0154004	0.0156359	0.0305737	0.0256385
105.8	0.422967	0.40665	0.394516	0.383031	0.336951	0.327737	0.26743	0.25659	0.193255	0.179172	0.156998	0.149115	0.0764316	0.066479	105.8	0.0075707		0.0172177	0.0122563	0.0100517	0.0106107	1.42954e-05	0.00516925	-0.0154194		0.00545095		-0.0023852		105.8	0.0435996	0.0377106	0.0323354	0.0346183	0.0198176	0.0196545	0.0125544		0.00999896	0.0103608	0.013333		0.00174295		105.8	0.0156733	0.0156359	0.0311886	0.0256385
106	0.423066	0.406692	0.394511	0.383118	0.33645	0.327838	0.268202	0.256697	0.192417	0.179281	0.157041	0.149243	0.0763813	0.0665547	106	0.00641549		0.0170075	0.0122585	0.00961064	0.0106151	5.78439e-05	0.00517336	-0.0171316		0.0055651		-0.0025474		106	0.0426126	0.0377147	0.0310379	0.0346316	0.0190089	0.0196606	0.010575		0.00814397	0.0103608	0.011833		0.00113002		106	0.0159892	0.0156359	0.031798	0.0256385
106.2	0.423055	0.406734	0.394296	0.383205	0.335721	0.327938	0.26878	0.256804	0.191326	0.179389	0.157239	0.149371	0.0759685	0.0666304	106.2	0.00481432		0.0165847	0.0122607	0.00900783	0.0106194	-6.47e-05	0.00517746	-0.0190109		0.00555835		-0.0029774		106.2	0.0417916	0.0377187	0.0300899	0.0346449	0.0183245	0.0196667	0.0088514		0.00634333	0.0103608	0.0105377		0.00092833		106.2	0.0164622	0.0156359	0.0323241	0.0256385
106.4	0.422905	0.406775	0.393934	0.383292	0.335008	0.328038	0.269238	0.25691	0.190324	0.179497	0.157549	0.149498	0.0754851	0.0667059	106.4	0.00303567		0.0160942	0.0122629	0.00845886	0.0106237	-0.0001326	0.00518154	-0.0206466		0.00546198		-0.0034172		106.4	0.0410349	0.0377227	0.0296262	0.0346583	0.0176625	0.0196727	0.00754453		0.00476849	0.0103608	0.00934025		0.00098166		106.4	0.0169144	0.0156359	0.0326005	0.0256385
106.6	0.422732	0.406816	0.393594	0.383378	0.334345	0.328138	0.269722	0.257016	0.189693	0.179605	0.158029	0.149625	0.0751763	0.0667813	106.6	0.00160088		0.0157535	0.012265	0.0083445	0.010628	3.76586e-05	0.00518562	-0.0216772		0.00555474		-0.0036068		106.6	0.0405297	0.0377268	0.0295507	0.0346716	0.0171956	0.0196788	0.00667439		0.00356616	0.0103608	0.00821035		0.00126339		106.6	0.0170916	0.0156359	0.0325264	0.0256385
106.8	0.422451	0.406857	0.393224	0.383463	0.333749	0.328237	0.270335	0.257122	0.189094	0.179712	0.15861	0.149752	0.0748359	0.0668565	106.8	0.00027976		0.0151076	0.0122672	0.00833987	0.0106322	-0.0001695	0.00518968	-0.022487		0.005456		-0.0039478		106.8	0.0404584	0.0377308	0.0300445	0.0346849	0.0172876	0.0196849	0.00626406		0.00309254	0.0103608	0.00746127		0.00220301		106.8	0.017017	0.0156359	0.0320841	0.0256385
107	0.422344	0.406897	0.392957	0.383549	0.333429	0.328336	0.271069	0.257227	0.188835	0.179819	0.159545	0.149878	0.0748077	0.0669316	107	-0.000983		0.0141912	0.0122693	0.00821654	0.0106364	-0.0005344	0.00519373	-0.0232608		0.00506028		-0.0045027		107	0.0406088	0.0377348	0.0310489	0.0346983	0.0178733	0.0196909	0.00619989		0.00315622	0.0103608	0.00698836		0.00348509		107	0.0170968	0.0156359	0.0316637	0.0256385
107.2	0.422069	0.406938	0.392762	0.383634	0.333542	0.328434	0.271893	0.257332	0.18893	0.179925	0.160577	0.150004	0.0749657	0.0670066	107.2	-0.0019462		0.0132325	0.0122714	0.0080383	0.0106406	-0.0008585	0.00519776	-0.0238017		0.00449699		-0.00493		107.2	0.040739	0.0377388	0.0323124	0.0347116	0.0187031	0.019697	0.00651245		0.00335662	0.0103608	0.00669392		0.00460804		107.2	0.0172458	0.0156359	0.0312374	0.0256385
107.4	0.421612	0.406978	0.392716	0.383718	0.333896	0.328533	0.272596	0.257437	0.189194	0.180031	0.161698	0.150129	0.0750318	0.0670815	107.4	-0.0026525		0.0122079	0.0122735	0.00767274	0.0106448	-0.0011831	0.00520179	-0.0242864		0.00366685		-0.0053851		107.4	0.0410217	0.0377429	0.0337948	0.0347249	0.0198974	0.019703	0.00724082		0.00378708	0.0103608	0.00692806		0.00564826		107.4	0.0173802	0.0156359	0.0307483	0.0256385
107.6	0.420952	0.407017	0.392611	0.383802	0.334159	0.32863	0.272703	0.257541	0.189333	0.180137	0.162633	0.150255	0.0748058	0.0671562	107.6	-0.0031201		0.0112593	0.0122756	0.00724276	0.010649	-0.0016301	0.0052058	-0.0245463		0.0026727		-0.0059189		107.6	0.0414517	0.0377469	0.035446	0.0347383	0.0213614	0.0197091	0.00833242		0.00436248	0.0103608	0.00764825		0.00669448		107.6	0.0174087	0.0156359	0.0302708	0.0256385
107.8	0.420255	0.407057	0.392432	0.383886	0.334259	0.328728	0.271983	0.257645	0.189332	0.180242	0.163201	0.15038	0.0744501	0.0672308	107.8	-0.0034087		0.010651	0.0122776	0.00692264	0.0106532	-0.0017019	0.0052098	-0.0245239		0.00177062		-0.0065003		107.8	0.0418936	0.0377509	0.0370881	0.0347516	0.0228173	0.0197152	0.00972732		0.0049409	0.0103608	0.00860767		0.00769558		107.8	0.0172498	0.0156359	0.0298338	0.0256385
108	0.419667	0.407096	0.392264	0.383969	0.334281	0.328825	0.27082	0.257749	0.189321	0.180347	0.163298	0.150504	0.0738871	0.0673053	108	-0.0034508		0.0103013	0.0122797	0.00659392	0.0106573	-0.0016794	0.0052138	-0.0242777		0.00109878		-0.0071686		108	0.042241	0.037755	0.0384509	0.0347649	0.0241103	0.0197212	0.0113353		0.00552871	0.0103609	0.00967384		0.00855969		108	0.0169936	0.0156359	0.0294719	0.0256385
108.2	0.419462	0.407134	0.392183	0.384052	0.334321	0.328921	0.2694	0.257852	0.189243	0.180452	0.163024	0.150629	0.0733074	0.0673797	108.2	-0.0033821		0.0101043	0.0122817	0.00633086	0.0106614	-0.0016698	0.00521777	-0.0238403		0.00060862		-0.0078557		108.2	0.0427194	0.037759	0.0395944	0.0347782	0.0253943	0.0197273	0.0129426		0.00632846	0.0103609	0.0108196		0.00952889		108.2	0.016907	0.0156359	0.0293312	0.0256385
108.4	0.419355	0.407173	0.391832	0.384134	0.334122	0.329018	0.267555	0.257955	0.188752	0.180556	0.16216	0.150753	0.0726561	0.0674539	108.4	-0.0031363		0.0102716	0.0122838	0.00633694	0.0106655	-0.001458	0.00522174	-0.022984		0.00044635		-0.0082958		108.4	0.0432741	0.037763	0.0404055	0.0347916	0.0264003	0.0197333	0.0143583		0.00723258	0.0103609	0.0119066		0.0105348		108.4	0.0170137	0.0156359	0.0294036	0.0256385
108.6	0.419291	0.407211	0.391189	0.384216	0.333868	0.329114	0.265621	0.258057	0.187917	0.18066	0.160829	0.150876	0.0720142	0.067528	108.6	-0.002614		0.0107841	0.0122858	0.00667011	0.0106696	-0.0006919	0.0052257	-0.021853		0.00073739		-0.0083527		108.6	0.0438803	0.037767	0.0410419	0.0348049	0.0270383	0.0197394	0.0155581		0.00794092	0.0103609	0.0128676		0.0114958		108.6	0.0172803	0.0156359	0.0294703	0.0256385
108.8	0.41937	0.407249	0.390367	0.384298	0.33371	0.329209	0.264019	0.258159	0.187003	0.180763	0.159344	0.151	0.0716546	0.067602	108.8	-0.001933		0.0113289	0.0122878	0.00709468	0.0106736	0.00010763	0.00522964	-0.0206734		0.00135374		-0.0082012		108.8	0.0445226	0.0377711	0.041558	0.0348182	0.0273346	0.0197455	0.0164425		0.00842826	0.0103609	0.0137103		0.012274		108.8	0.0176552	0.0156359	0.029479	0.0256385
109	0.419633	0.407287	0.389514	0.384379	0.333715	0.329304	0.262843	0.258261	0.186077	0.180867	0.158041	0.151123	0.0716345	0.0676759	109	-0.001097		0.0119341	0.0122898	0.00783055	0.0106777	0.00081013	0.00523358	-0.0194107		0.00211434		-0.0078447		109	0.0452102	0.0377751	0.0418946	0.0348316	0.0272949	0.0197515	0.0170234		0.00869924	0.0103609	0.0144024		0.0127854		109	0.0179569	0.0156359	0.0293363	0.0256385
109.2	0.419834	0.407324	0.388509	0.38446	0.333514	0.329399	0.262049	0.258363	0.185164	0.180969	0.156832	0.151245	0.071751	0.0677496	109.2	-0.0003616		0.0124422	0.0122918	0.00849962	0.0106817	0.00125071	0.0052375	-0.0182722		0.00279937		-0.0075716		109.2	0.045695	0.0377791	0.0419809	0.0348449	0.0268204	0.0197576	0.0173795		0.00868787	0.0103609	0.0149176		0.0127029		109.2	0.0179804	0.0156359	0.0290227	0.0256385
109.4	0.420051	0.407361	0.387456	0.38454	0.333054	0.329494	0.261614	0.258464	0.184533	0.181072	0.155686	0.151368	0.0719692	0.0678232	109.4	0.0004498		0.0130312	0.0122937	0.00901835	0.0106857	0.00148013	0.00524141	-0.0172373		0.00363357		-0.0074299		109.4	0.0460753	0.0377831	0.0418257	0.0348582	0.026115	0.0197636	0.0176208		0.0083435	0.0103609	0.0149649		0.0121198		109.4	0.0178359	0.0156359	0.0286134	0.0256385
109.6	0.420229	0.407398	0.386532	0.38462	0.332396	0.329588	0.261491	0.258565	0.184087	0.181174	0.154632	0.15149	0.0721135	0.0678967	109.6	0.00109498		0.0135497	0.0122957	0.00928582	0.0106896	0.00109564	0.00524531	-0.0165053		0.004386		-0.0074206		109.6	0.0462442	0.0377871	0.0412359	0.0348715	0.0251588	0.0197697	0.0175204		0.00785289	0.0103609	0.0145272		0.0111049		109.6	0.0176336	0.0156359	0.0281844	0.0256385
109.8	0.42035	0.407434	0.385685	0.3847	0.331521	0.329682	0.261439	0.258665	0.18389	0.181276	0.153729	0.151611	0.0719406	0.06797	109.8	0.00171426		0.0141743	0.0122976	0.00947626	0.0106936	0.00050045	0.0052492	-0.0160043		0.00499741		-0.0074173		109.8	0.0460463	0.0377912	0.0401399	0.0348849	0.0239748	0.0197758	0.0170846		0.00736244	0.0103609	0.0136438		0.00966092		109.8	0.0175195	0.0156359	0.0278008	0.0256385
110	0.420196	0.407471	0.384742	0.384779	0.33035	0.329775	0.261446	0.258765	0.183774	0.181377	0.152748	0.151733	0.0714413	0.0680432	110	0.00231379		0.0148232	0.0122996	0.00958089	0.0106975	-3.77e-05	0.00525307	-0.0156357		0.00539008		-0.0074269		110	0.0453442	0.0377952	0.0387263	0.0348982	0.0225747	0.0197818	0.0160473		0.00681609	0.0103609	0.0124092		0.00793884		110	0.0173296	0.0156359	0.0272612	0.0256385
110.2	0.419968	0.407507	0.383883	0.384858	0.329111	0.329868	0.261608	0.258865	0.183704	0.181478	0.151854	0.151854	0.0706262	0.0681164	110.2	0.00287451		0.0155829	0.0123015	0.00963527	0.0107014	-0.0004071	0.00525694	-0.0153882		0.00555457		-0.0074022		110.2	0.0445659	0.0377992	0.0374067	0.0349115	0.0212956	0.0197879	0.0146421		0.00654671	0.0103609	0.0111054		0.00657518		110.2	0.0172583	0.0156359	0.0267177	0.0256385
110.4	0.419614	0.407542	0.38316	0.384936	0.328032	0.329961	0.261993	0.258964	0.183471	0.181579	0.151207	0.151974	0.0695229	0.0681893	110.4	0.00334987		0.0160892	0.0123034	0.00963573	0.0107054	-0.0007321	0.00526079	-0.015419		0.00534406		-0.0073938		110.4	0.0437869	0.0378032	0.0364325	0.0349248	0.0203295	0.0197939	0.0131993		0.00669033	0.0103609	0.0100998		0.00577146		110.4	0.0175051	0.0156359	0.0262787	0.0256385
110.6	0.419275	0.407578	0.382725	0.385014	0.327304	0.330054	0.262656	0.259063	0.183486	0.18168	0.151014	0.152095	0.0686653	0.0682622	110.6	0.00378387		0.0165268	0.0123053	0.00963357	0.0107092	-0.0005411	0.00526463	-0.0155016		0.00506098		-0.0072812		110.6	0.0430094	0.0378072	0.0359426	0.0349381	0.019715	0.0198	0.0119482		0.00705962	0.0103609	0.00951521		0.00537888		110.6	0.017967	0.0156359	0.0259969	0.0256385
110.8	0.418957	0.407613	0.382756	0.385092	0.327013	0.330146	0.263748	0.259162	0.1839	0.18178	0.151256	0.152215	0.0683266	0.0683349	110.8	0.00417435		0.0167851	0.0123071	0.00961943	0.0107131	-5.22e-05	0.00526847	-0.0155534		0.00484685		-0.006998		110.8	0.0423418	0.0378113	0.035818	0.0349515	0.0193268	0.019806	0.0110283		0.00749495	0.0103609	0.00932621		0.00526709		110.8	0.018396	0.0156359	0.0257931	0.0256385
111	0.418751	0.407648	0.383215	0.385169	0.326883	0.330238	0.264924	0.259261	0.184551	0.181879	0.152011	0.152334	0.068448	0.0684075	111	0.00445658		0.016925	0.012309	0.00959331	0.0107169	0.00058021	0.00527229	-0.0157034		0.0046338		-0.0066849		111	0.0422118	0.0378153	0.03612	0.0349648	0.019329	0.0198121	0.0108746		0.00817124	0.010361	0.00961137		0.00566995		111	0.0188071	0.0156359	0.0258872	0.0256385
111.2	0.418442	0.407683	0.383743	0.385246	0.326619	0.330329	0.26556	0.259359	0.185134	0.181979	0.152868	0.152454	0.0688133	0.06848	111.2	0.00477327		0.0170148	0.0123109	0.00975909	0.0107208	0.0014897	0.0052761	-0.0159379		0.00442166		-0.0063447		111.2	0.0424125	0.0378193	0.0367083	0.0349781	0.0196782	0.0198181	0.011306		0.00891152	0.010361	0.0102004		0.00623678		111.2	0.0191669	0.0156359	0.0262614	0.0256385
111.4	0.418262	0.407717	0.384516	0.385323	0.326588	0.33042	0.266002	0.259456	0.185944	0.182078	0.153933	0.152573	0.0694906	0.0685524	111.4	0.00502357		0.0171393	0.0123127	0.0100076	0.0107246	0.00268961	0.00527989	-0.0163502		0.00417126		-0.0060176		111.4	0.0426295	0.0378233	0.0370812	0.0349914	0.02001	0.0198242	0.0118657		0.00934982	0.010361	0.0106651		0.00659034		111.4	0.0195416	0.0156359	0.0268472	0.0256385
111.6	0.418586	0.407752	0.38583	0.385399	0.327118	0.330511	0.266723	0.259554	0.187208	0.182177	0.15524	0.152692	0.0705263	0.0686246	111.6	0.00516012		0.0170735	0.0123145	0.0101592	0.0107283	0.00355639	0.00528368	-0.0171513		0.00378279		-0.0058846		111.6	0.0429603	0.0378273	0.037147	0.0350047	0.0203224	0.0198303	0.0125595		0.00956845	0.010361	0.0110071		0.00682153		111.6	0.0200587	0.0156359	0.0275427	0.0256385
111.8	0.419314	0.407786	0.387475	0.385475	0.328226	0.330601	0.267737	0.259651	0.188652	0.182275	0.156851	0.15281	0.0719387	0.0686967	111.8	0.00529299		0.017026	0.0123163	0.0104549	0.0107321	0.00425119	0.00528746	-0.0178962		0.00345199		-0.005519		111.8	0.0436262	0.0378313	0.0370023	0.0350181	0.0207255	0.0198363	0.0132351		0.00947944	0.010361	0.0111967		0.00716727		111.8	0.020594	0.0156359	0.0282484	0.0256385
112	0.420085	0.407819	0.389083	0.38555	0.329747	0.330691	0.268815	0.259748	0.18993	0.182373	0.15851	0.152928	0.0735199	0.0687687	112	0.00558595		0.0171845	0.0123181	0.0111335	0.0107359	0.00514434	0.00529122	-0.0183024		0.00355051		-0.0047656		112	0.0443992	0.0378354	0.0367161	0.0350314	0.021112	0.0198424	0.0137453		0.00902865	0.010361	0.0110942		0.00744885		112	0.0210863	0.0156359	0.0287996	0.0256385
112.2	0.421317	0.407853	0.390981	0.385625	0.332215	0.330781	0.270465	0.259844	0.191517	0.182471	0.16066	0.153046	0.0756616	0.0688406	112.2	0.00595441		0.017311	0.0123199	0.0119999	0.0107396	0.00615621	0.00529498	-0.0185023		0.00408765		-0.0038662		112.2	0.0452484	0.0378394	0.0364499	0.0350447	0.0215514	0.0198484	0.0142607		0.00833898	0.010361	0.0108511		0.00753309		112.2	0.0212788	0.0156359	0.0291361	0.0256385
112.4	0.423039	0.407886	0.393194	0.3857	0.335292	0.33087	0.272572	0.25994	0.193518	0.182568	0.163248	0.153164	0.0782821	0.0689123	112.4	0.00629642		0.0171285	0.0123217	0.012914	0.0107433	0.00664588	0.00529872	-0.0186506		0.00484205		-0.0030185		112.4	0.0460288	0.0378434	0.0362903	0.035058	0.0220079	0.0198545	0.0147276		0.00759585	0.010361	0.0105341		0.00732577		112.4	0.0210276	0.0156359	0.0292844	0.0256385
112.6	0.424708	0.407919	0.395191	0.385774	0.338317	0.330959	0.274357	0.260036	0.195404	0.182665	0.16582	0.153281	0.0806801	0.068984	112.6	0.00643499		0.0166162	0.0123235	0.0137595	0.010747	0.00670499	0.00530245	-0.0187669		0.0055463		-0.0024232		112.6	0.0467069	0.0378474	0.0362437	0.0350713	0.022366	0.0198605	0.01507		0.00688649	0.010361	0.0100761		0.00681503		112.6	0.0203208	0.0156359	0.0293648	0.0256385
112.8	0.426328	0.407952	0.396913	0.385848	0.340819	0.331048	0.275735	0.260131	0.197027	0.182762	0.167963	0.153398	0.0824446	0.0690555	112.8	0.0062893		0.0157557	0.0123252	0.0142687	0.0107507	0.0063221	0.00530618	-0.0192156		0.00597038		-0.0023748		112.8	0.0470851	0.0378514	0.0363442	0.0350846	0.0226285	0.0198666	0.0153835		0.00622599	0.010361	0.00962838		0.00593385		112.8	0.0195047	0.0156359	0.0295558	0.0256385
113	0.428087	0.407984	0.398629	0.385922	0.34306	0.331137	0.276848	0.260227	0.19878	0.182858	0.169787	0.153514	0.0837699	0.0691269	113	0.00580124		0.0145088	0.012327	0.014244	0.0107544	0.00538938	0.00530989	-0.0199939		0.00587484		-0.0029061		113	0.0471108	0.0378554	0.0363313	0.0350979	0.0228158	0.0198726	0.0157236		0.00562879	0.010361	0.0092258		0.00481432		113	0.0187356	0.0156359	0.0298828	0.0256385
113.2	0.429631	0.408016	0.400122	0.385995	0.344673	0.331225	0.27765	0.260321	0.200381	0.182954	0.171057	0.153631	0.0843431	0.0691981	113.2	0.00515882		0.0131211	0.0123287	0.0138981	0.010758	0.00385768	0.00531359	-0.0209351		0.00535046		-0.0037258		113.2	0.0466949	0.0378595	0.0359452	0.0351112	0.0225455	0.0198787	0.0156916		0.00492637	0.010361	0.00865587		0.00360058		113.2	0.0181667	0.0156359	0.0302393	0.0256385
113.4	0.430437	0.408048	0.400729	0.386068	0.34517	0.331312	0.277731	0.260416	0.201263	0.18305	0.171258	0.153747	0.0837835	0.0692693	113.4	0.00437887		0.011972	0.0123304	0.0134074	0.0107616	0.00232984	0.00531728	-0.0217605		0.00467232		-0.0047414		113.4	0.0458693	0.0378635	0.0353371	0.0351245	0.0219375	0.0198847	0.0153679		0.00427491	0.010361	0.00803373		0.00252924		113.4	0.0177854	0.0156359	0.0305887	0.0256385
113.6	0.430782	0.40808	0.400812	0.38614	0.344955	0.3314	0.277772	0.26051	0.201624	0.183146	0.170701	0.153862	0.0826722	0.0693403	113.6	0.00354202		0.0110524	0.0123322	0.0127214	0.0107653	0.00103741	0.00532096	-0.0225158		0.00386594		-0.0057192		113.6	0.0447256	0.0378675	0.0346655	0.0351379	0.0211315	0.0198908	0.0146941		0.0038326	0.010361	0.00753284		0.00178148		113.6	0.017611	0.0156359	0.0309431	0.0256385
113.8	0.430953	0.408112	0.400724	0.386212	0.344614	0.331487	0.277753	0.260604	0.201713	0.183241	0.169834	0.153978	0.0814891	0.0694112	113.8	0.00244933		0.0101295	0.0123339	0.0116004	0.0107688	-7.48e-05	0.00532462	-0.0234276		0.0027799		-0.0067412		113.8	0.0437144	0.0378715	0.0343655	0.0351512	0.0203555	0.0198969	0.0141799		0.00401952	0.010361	0.00735878		0.00165897		113.8	0.0178303	0.0156359	0.031464	0.0256385
114	0.430921	0.408143	0.400415	0.386284	0.34413	0.331574	0.277497	0.260698	0.201526	0.183336	0.168664	0.154093	0.0803946	0.069482	114	0.00156936		0.00944943	0.0123356	0.0104364	0.0107724	-0.000669	0.00532828	-0.024134		0.00198137		-0.0075971		114	0.0429086	0.0378755	0.0345775	0.0351645	0.0197263	0.0199029	0.0138829		0.00475098	0.010361	0.00756179		0.00201328		114	0.0182823	0.0156359	0.0320693	0.0256385
114.2	0.430531	0.408174	0.399755	0.386356	0.343318	0.33166	0.276739	0.260791	0.200985	0.18343	0.167161	0.154207	0.0794273	0.0695526	114.2	0.00061288		0.00890474	0.0123372	0.00918185	0.010776	-0.0009296	0.00533193	-0.0247096		0.00150823		-0.0085233		114.2	0.0424287	0.0378795	0.0353017	0.0351778	0.0194944	0.019909	0.013915		0.00602346	0.010361	0.00826216		0.00278377		114.2	0.0188445	0.0156359	0.0325871	0.0256385
114.4	0.429963	0.408205	0.399127	0.386427	0.342494	0.331746	0.275743	0.260884	0.200333	0.183524	0.165735	0.154322	0.0787685	0.0696232	114.4	-0.0005347		0.00813427	0.0123389	0.00778401	0.0107795	-0.0012169	0.00533557	-0.0254987		0.00113506		-0.0095626		114.4	0.0423108	0.0378835	0.0363774	0.0351911	0.0194941	0.019915	0.0141532		0.00774226	0.010361	0.00935286		0.00376618		114.4	0.019429	0.0156359	0.0329341	0.0256385
114.6	0.428896	0.408236	0.398198	0.386498	0.341299	0.331832	0.274104	0.260977	0.199226	0.183618	0.164265	0.154436	0.0780178	0.0696936	114.6	-0.0015055		0.00748908	0.0123406	0.00661409	0.010783	-0.001376	0.00533919	-0.0261426		0.00083991		-0.0105443		114.6	0.0425983	0.0378875	0.0377127	0.0352044	0.0196766	0.019921	0.0147801		0.00964749	0.010361	0.0106874		0.00485866		114.6	0.0201331	0.0156359	0.0332413	0.0256385
114.8	0.42687	0.408266	0.396657	0.386568	0.339483	0.331918	0.271777	0.261069	0.197484	0.183712	0.162357	0.15455	0.0766066	0.0697639	114.8	-0.0019366		0.00739036	0.0123422	0.00603488	0.0107866	-0.0011028	0.00534281	-0.0263046		0.00089114		-0.0111418		114.8	0.042875	0.0378915	0.0388431	0.0352177	0.019751	0.0199271	0.0153266		0.0111774	0.010361	0.0118551		0.00552183		114.8	0.0208632	0.0156359	0.0334435	0.0256385
115	0.424259	0.408297	0.394759	0.386638	0.337444	0.332003	0.269281	0.261161	0.1954	0.183805	0.160241	0.154663	0.0746623	0.0698341	115	-0.0022175		0.00759874	0.0123438	0.00562775	0.01079	-0.0009205	0.00534641	-0.0263472		0.00093696		-0.0114497		115	0.0433794	0.0378956	0.0397633	0.035231	0.0198578	0.0199332	0.0159396		0.0123367	0.010361	0.0129838		0.00601943		115	0.021577	0.0156359	0.0335048	0.0256385
115.2	0.421813	0.408327	0.393182	0.386708	0.335855	0.332088	0.267232	0.261253	0.193444	0.183898	0.158436	0.154776	0.0728036	0.0699042	115.2	-0.0022326		0.00799867	0.0123455	0.00525271	0.0107935	-0.0008345	0.00535001	-0.0264312		0.00088045		-0.0114499		115.2	0.0440675	0.0378996	0.040444	0.0352443	0.0199742	0.0199392	0.0165721		0.0132079	0.010361	0.0140721		0.00650054		115.2	0.0222044	0.0156359	0.0336012	0.0256385
115.4	0.419759	0.408356	0.39196	0.386777	0.334749	0.332172	0.26584	0.261344	0.191685	0.18399	0.157115	0.154889	0.0713106	0.0699741	115.4	-0.0016795		0.00894562	0.0123471	0.00508021	0.010797	-5.64e-05	0.00535359	-0.0259145		0.00110616		-0.0108491		115.4	0.0450143	0.0379036	0.040998	0.0352576	0.0201923	0.0199453	0.0171614		0.0136647	0.010361	0.0149705		0.0069566		115.4	0.0225909	0.0156359	0.0336086	0.0256385
115.6	0.418185	0.408386	0.391088	0.386846	0.334147	0.332256	0.264965	0.261435	0.190277	0.184082	0.15621	0.155002	0.0702632	0.0700439	115.6	-0.0006281		0.0103526	0.0123487	0.00523851	0.0108004	0.00152716	0.00535716	-0.0248182		0.00183656		-0.0098365		115.6	0.0458793	0.0379076	0.0412588	0.0352709	0.0202293	0.0199513	0.0173594		0.0137095	0.010361	0.0155157		0.00708768		115.6	0.0227074	0.0156359	0.0332603	0.0256385
115.8	0.417763	0.408415	0.391141	0.386915	0.334452	0.33234	0.265008	0.261526	0.189968	0.184174	0.156314	0.155114	0.0703113	0.0701137	115.8	0.00061593		0.0118335	0.0123503	0.00553151	0.0108038	0.00335527	0.00536073	-0.0233921		0.00285238		-0.0087041		115.8	0.0466011	0.0379116	0.0412901	0.0352842	0.0202825	0.0199573	0.0171526		0.0135987	0.0103611	0.0159491		0.00709687		115.8	0.0224312	0.0156359	0.0326772	0.0256385
116	0.418236	0.408444	0.391993	0.386983	0.335132	0.332424	0.265755	0.261617	0.190443	0.184266	0.157147	0.155226	0.0710618	0.0701833	116	0.00189888		0.0131555	0.0123519	0.00595057	0.0108072	0.00496229	0.00536428	-0.0218964		0.00379483		-0.0075261		116	0.047128	0.0379156	0.0410295	0.0352975	0.0202562	0.0199634	0.0164266		0.0134152	0.0103611	0.0161068		0.00701531		116	0.0218831	0.0156359	0.0320887	0.0256385
116.2	0.418965	0.408473	0.393055	0.387051	0.33561	0.332507	0.266538	0.261707	0.191184	0.184357	0.158211	0.155338	0.0718759	0.0702527	116.2	0.00317183		0.0144046	0.0123534	0.00661264	0.0108106	0.0065695	0.00536782	-0.0200786		0.00472461		-0.0063066		116.2	0.0476837	0.0379196	0.0406115	0.0353108	0.0202819	0.0199694	0.0155677		0.0131145	0.0103611	0.0159735		0.00691231		116.2	0.02108	0.0156359	0.0314588	0.0256385
116.4	0.419886	0.408502	0.394322	0.387119	0.335964	0.33259	0.267308	0.261797	0.192271	0.184448	0.159299	0.155449	0.07255	0.0703221	116.4	0.004409		0.0154707	0.012355	0.00744752	0.010814	0.00782067	0.00537135	-0.0183553		0.00537899		-0.0052319		116.4	0.0483799	0.0379236	0.040153	0.0353241	0.0205554	0.0199755	0.0152006		0.012983	0.0103611	0.0159001		0.00701211		116.4	0.0205686	0.0156359	0.0311544	0.0256385
116.6	0.420854	0.40853	0.395566	0.387186	0.336188	0.332673	0.268107	0.261886	0.193669	0.184539	0.160333	0.155561	0.0730954	0.0703914	116.6	0.00536719		0.0160736	0.0123566	0.00811316	0.0108174	0.00819555	0.00537488	-0.0170057		0.00552714		-0.0044663		116.6	0.0492186	0.0379276	0.0396573	0.0353374	0.0211425	0.0199816	0.0154583		0.0130939	0.0103611	0.0159164		0.00754293		116.6	0.020427	0.0156359	0.0313184	0.0256385
116.8	0.42141	0.408559	0.396183	0.387253	0.335758	0.332755	0.268602	0.261976	0.194721	0.18463	0.160853	0.155671	0.0732014	0.0704605	116.8	0.00620689		0.0165255	0.0123581	0.00879543	0.0108207	0.00799677	0.00537839	-0.0159411		0.00559599		-0.003814		116.8	0.0500208	0.0379316	0.0390613	0.0353508	0.0215932	0.0199876	0.0159997		0.0131352	0.0103611	0.0157372		0.00833409		116.8	0.020457	0.0156359	0.0316161	0.0256385
117	0.421562	0.408587	0.396179	0.38732	0.334818	0.332837	0.268812	0.262065	0.195474	0.18472	0.160954	0.155782	0.0730579	0.0705295	117	0.0068075		0.0168977	0.0123596	0.00938972	0.010824	0.0077628	0.00538189	-0.0151387		0.00583018		-0.0032969		117	0.0503788	0.0379356	0.0384074	0.0353641	0.0217916	0.0199936	0.0165066		0.0131217	0.0103611	0.0153587		0.00902213		117	0.0206648	0.0156359	0.0319956	0.0256385
117.2	0.42175	0.408615	0.396107	0.387386	0.334171	0.332919	0.269367	0.262153	0.196449	0.184809	0.16109	0.155892	0.0731362	0.0705984	117.2	0.00719363		0.0170791	0.0123611	0.00984729	0.0108273	0.00735057	0.00538538	-0.0149064		0.00605046		-0.0028176		117.2	0.0503715	0.0379396	0.0378465	0.0353774	0.0217928	0.0199997	0.0167978		0.0132504	0.0103611	0.015052		0.00962392		117.2	0.0212051	0.0156359	0.0325227	0.0256385
117.4	0.42183	0.408642	0.395846	0.387452	0.333809	0.333001	0.269931	0.262242	0.197279	0.184899	0.161193	0.156002	0.07347	0.0706671	117.4	0.00713551		0.0168685	0.0123627	0.0100021	0.0108307	0.00671927	0.00538886	-0.0152788		0.00612367		-0.0026479		117.4	0.0501663	0.0379436	0.0374974	0.0353906	0.0216504	0.0200057	0.0168626		0.0134622	0.0103611	0.0148226		0.0101507		117.4	0.0216213	0.0156359	0.0329821	0.0256385
117.6	0.421756	0.40867	0.395401	0.387518	0.333698	0.333082	0.270247	0.26233	0.197869	0.184988	0.161395	0.156112	0.0738855	0.0707358	117.6	0.00692344		0.0167861	0.0123642	0.0102661	0.0108339	0.00641561	0.00539233	-0.0157408		0.00645041		-0.0024713		117.6	0.0500774	0.0379476	0.0376658	0.0354039	0.0219597	0.0200118	0.0172355		0.0138745	0.0103611	0.0149734		0.0108313		117.6	0.0219335	0.0156359	0.0334686	0.0256385
117.8	0.421492	0.408697	0.394868	0.387584	0.333795	0.333163	0.270219	0.262418	0.197965	0.185077	0.161693	0.156221	0.0742468	0.0708044	117.8	0.00622889		0.0163772	0.0123657	0.0103451	0.0108372	0.00597787	0.0053958	-0.016571		0.00655938		-0.0026102		117.8	0.0502327	0.0379517	0.038276	0.0354172	0.0229334	0.0200178	0.0179874		0.0145226	0.0103611	0.0155759		0.0116056		117.8	0.0224181	0.0156359	0.034071	0.0256385
118	0.420874	0.408724	0.394221	0.387649	0.334234	0.333243	0.269928	0.262505	0.197559	0.185166	0.162061	0.15633	0.0744775	0.0708728	118	0.00509723		0.0155709	0.0123671	0.0102414	0.0108404	0.00516403	0.00539925	-0.0177654		0.00626938		-0.0031442		118	0.0506341	0.0379557	0.0391943	0.0354305	0.0243387	0.0200239	0.0190229		0.0153141	0.0103611	0.0165006		0.0123407		118	0.023041	0.0156359	0.0347688	0.0256385
118.2	0.421409	0.408751	0.39477	0.387713	0.334094	0.333323	0.270265	0.262593	0.197931	0.185254	0.162138	0.156439	0.074668	0.0709411	118.2	0.00584357		0.0160562	0.0123686	0.01032	0.0108437	0.00556003	0.00540269	-0.0169538		0.00638272		-0.0027888		118.2	0.050555	0.0379597	0.0386707	0.0354438	0.0238286	0.0200299	0.0184042		0.0148199	0.0103611	0.0159981		0.0119861		118.2	0.0226551	0.0156359	0.0345645	0.0256385
118.4	0.421203	0.408778	0.394612	0.387778	0.334533	0.333403	0.270214	0.26268	0.197651	0.185342	0.1626	0.156547	0.0750584	0.0710093	118.4	0.00526886		0.0155914	0.0123701	0.0101683	0.0108469	0.00502669	0.00540612	-0.017499		0.00606329		-0.0031424		118.4	0.0509153	0.0379637	0.0392441	0.0354571	0.024896	0.020036	0.0188827		0.01512	0.0103611	0.016545		0.0123082		118.4	0.0229004	0.0156359	0.0350881	0.0256385
118.6	0.420873	0.408804	0.394395	0.387842	0.335112	0.333483	0.270067	0.262766	0.197126	0.18543	0.163081	0.156655	0.0754178	0.0710774	118.6	0.00450477		0.0149827	0.0123715	0.00989007	0.0108501	0.00437785	0.00540954	-0.0182067		0.0056011		-0.003671		118.6	0.0513135	0.0379677	0.039996	0.0354704	0.0261357	0.020042	0.0194228		0.0154231	0.0103611	0.0172167		0.0125719		118.6	0.0231539	0.0156359	0.035642	0.0256385
118.8	0.42042	0.40883	0.394119	0.387906	0.335831	0.333562	0.269824	0.262853	0.196355	0.185517	0.163579	0.156763	0.0757463	0.0711454	118.8	0.00355129		0.0142302	0.012373	0.00948528	0.0108533	0.0036135	0.00541295	-0.0190769		0.00499615		-0.0043745		118.8	0.0517497	0.0379717	0.0409266	0.0354837	0.0275476	0.0200481	0.0200247		0.0157289	0.0103611	0.018013		0.0127773		118.8	0.0234156	0.0156359	0.0362261	0.0256385
119	0.419843	0.408857	0.393784	0.387969	0.33669	0.333641	0.269485	0.262939	0.195338	0.185604	0.164096	0.156871	0.0760438	0.0712132	119	0.00240843		0.0133339	0.0123744	0.00895393	0.0108564	0.00273364	0.00541635	-0.0201095		0.00424843		-0.0052531		119	0.0522238	0.0379757	0.0420358	0.035497	0.0291318	0.0200541	0.0206883		0.0160377	0.0103611	0.0189341		0.0129244		119	0.0236855	0.0156359	0.0368404	0.0256385
119.2	0.419143	0.408882	0.39339	0.388032	0.33769	0.33372	0.269049	0.263025	0.194076	0.185691	0.16463	0.156978	0.0763105	0.071281	119.2	0.00107618		0.0122937	0.0123758	0.00829601	0.0108596	0.00173827	0.00541974	-0.0213045		0.00335795		-0.0063066		119.2	0.0527359	0.0379797	0.0433236	0.0355103	0.0308883	0.0200601	0.0214136		0.0163494	0.0103611	0.0199798		0.0130131		119.2	0.0239636	0.0156359	0.0374849	0.0256385
119.4	0.41832	0.408908	0.392937	0.388095	0.33883	0.333799	0.268517	0.26311	0.192568	0.185778	0.165183	0.157085	0.0765463	0.0713486	119.4	-0.0004455		0.0111097	0.0123773	0.00751154	0.0108627	0.0006274	0.00542313	-0.022662		0.00232471		-0.0075351		119.4	0.0532859	0.0379837	0.0447901	0.0355236	0.0328171	0.0200662	0.0222005		0.016664	0.0103611	0.0211503		0.0130434		119.4	0.0242499	0.0156359	0.0381596	0.0256385
119.6	0.417373	0.408934	0.392425	0.388158	0.340109	0.333877	0.267889	0.263195	0.190814	0.185864	0.165753	0.157192	0.0767511	0.0714161	119.6	-0.0021565		0.0097818	0.0123787	0.00660051	0.0108659	-0.000599	0.0054265	-0.024182		0.00114871		-0.0089386		119.6	0.0538738	0.0379877	0.0464352	0.0355369	0.0349181	0.0200722	0.0230492		0.0169814	0.0103611	0.0224454		0.0130154		119.6	0.0245444	0.0156359	0.0388646	0.0256385
119.8	0.416303	0.408959	0.391853	0.38822	0.34153	0.333955	0.267165	0.26328	0.188814	0.18595	0.166341	0.157299	0.076925	0.0714835	119.8	-0.0040569		0.00831009	0.0123801	0.00556291	0.010869	-0.0019409	0.00542986	-0.0258644		-0.0001701		-0.010517		119.8	0.0544997	0.0379917	0.0482589	0.0355502	0.0371914	0.0200783	0.0239596		0.0173017	0.0103611	0.0238652		0.0129291		119.8	0.0248471	0.0156359	0.0395998	0.0256385
120	0.416303	0.408984	0.391853	0.388282	0.34153	0.334032	0.267165	0.263365	0.188814	0.186036	0.166341	0.157405	0.076925	0.0715508	120	-0.0040569		0.00831009	0.0123815	0.00556291	0.0108721	-0.0019409	0.00543321	-0.0258644		-0.0001701		-0.010517		120	0.0544997	0.0379957	0.0482589	0.0355635	0.0371914	0.0200843	0.0239596		0.0173017	0.0103611	0.0238652		0.0129291		120	0.0248471	0.0156359	0.0395998	0.0256385
120.2	0.415197	0.408297	0.391585	0.387711	0.34152	0.333599	0.26395	0.263001	0.187187	0.18577	0.165739	0.15723	0.0761174	0.0714835	120.2	-0.0024204		0.00983122	0.012341	0.00813004	0.0108612	0.00036471	0.00542779	-0.021518		0.00244071		-0.0084803		120.2	0.0522751	0.0373255	0.045313	0.0350449	0.0341416	0.0197747	0.0231647		0.0142529	0.0101659	0.0219935		0.0103504		120.2	0.0255185	0.0161994	0.0400187	0.0283067
120.4	0.41405	0.407612	0.39126	0.387141	0.341442	0.333166	0.261036	0.262638	0.18571	0.185505	0.165174	0.157057	0.0754171	0.0714164	120.4	-0.0009935		0.0111636	0.0123009	0.0103908	0.0108504	0.00240904	0.00542237	-0.0176556		0.00477087		-0.0066811		120.4	0.0501007	0.0366679	0.0425651	0.0345361	0.0312832	0.019471	0.0223303		0.011428	0.0099744	0.0202061		0.00793787		120.4	0.0260862	0.0163054	0.0403151	0.0288197
120.6	0.412865	0.406929	0.390878	0.386572	0.341296	0.332734	0.258422	0.262275	0.184385	0.185241	0.164645	0.156883	0.074824	0.0713495	120.6	0.00022408		0.0123073	0.0122608	0.0123451	0.0108395	0.00419211	0.00541696	-0.014277		0.00682041		-0.0051195		120.6	0.0479766	0.0360227	0.0400153	0.0340369	0.0286162	0.0191729	0.0214565		0.00882697	0.0097865	0.0185031		0.00569153		120.6	0.0265504	0.0163223	0.040489	0.028913
120.8	0.41164	0.406248	0.390439	0.386005	0.341081	0.332304	0.256107	0.261914	0.183211	0.184978	0.164151	0.15671	0.0743381	0.0712827	120.8	0.00123216		0.0132622	0.012221	0.0139931	0.0108287	0.00571391	0.00541155	-0.0113823		0.00858935		-0.0037955		120.8	0.0459028	0.0353897	0.0376636	0.033547	0.0261407	0.0188805	0.0205433		0.00644977	0.00960213	0.0168844		0.00361138		120.8	0.026911	0.0163219	0.0405404	0.0289246
121	0.410375	0.405568	0.389944	0.385439	0.340797	0.331874	0.254093	0.261553	0.182189	0.184715	0.163694	0.156538	0.0739595	0.0712161	121	0.00203077		0.0140283	0.0121814	0.0153347	0.0108179	0.00697445	0.00540615	-0.0089714		0.0100777		-0.0027089		121	0.0438792	0.0347686	0.0355098	0.0330664	0.0238566	0.0185936	0.0195906		0.00429641	0.00942124	0.0153501		0.00169742		121	0.027168	0.0163181	0.0404692	0.0289203
121.2	0.409071	0.404889	0.389392	0.384875	0.340444	0.331446	0.252379	0.261194	0.181318	0.184453	0.163274	0.156366	0.0736882	0.0711497	121.2	0.00261994		0.0146057	0.012142	0.0163698	0.0108071	0.00797374	0.00540076	-0.0070445		0.0112854		-0.00186		121.2	0.0419058	0.0341591	0.0335541	0.0325949	0.021764	0.018312	0.0185985		0.0023669	0.00924376	0.0139002		-5.04e-05		121.2	0.0273215	0.0163137	0.0402756	0.0289129
121.4	0.407728	0.404213	0.388783	0.384312	0.340023	0.331018	0.250965	0.260835	0.180598	0.184192	0.162889	0.156194	0.0735241	0.0710834	121.4	0.00299964		0.0149944	0.0121028	0.0170986	0.0107963	0.00871176	0.00539537	-0.0056014		0.0122125		-0.0012486		121.4	0.0399828	0.0335612	0.0317965	0.0321322	0.0198628	0.0180358	0.017567		0.00066123	0.00906962	0.0125346		-0.001632		121.4	0.0273713	0.0163091	0.0399593	0.0289049
121.6	0.406346	0.403538	0.388118	0.383751	0.339533	0.330592	0.249851	0.260477	0.180029	0.183931	0.16254	0.156023	0.0734673	0.0710173	121.6	0.00316989		0.0151943	0.0120637	0.0175211	0.0107856	0.00918852	0.00538998	-0.0046422		0.012859		-0.0008747		121.6	0.0381099	0.0329745	0.0302369	0.0316782	0.018153	0.0177648	0.016496		-0.0008206	0.00889876	0.0112534		-0.0030474		121.6	0.0273176	0.0163045	0.0395206	0.0288968
121.8	0.404924	0.402865	0.387395	0.383191	0.338974	0.330167	0.249037	0.26012	0.179612	0.183671	0.162228	0.155852	0.0735177	0.0709514	121.8	0.00313068		0.0152055	0.0120249	0.0176371	0.0107748	0.00940402	0.0053846	-0.0041669		0.0132248		-0.0007384		121.8	0.0362874	0.0323989	0.0288753	0.0312328	0.0166347	0.0174989	0.0153856		-0.0020785	0.00873112	0.0100565		-0.0042966		121.8	0.0271603	0.0162999	0.0389593	0.0288887
122	0.403149	0.402194	0.386645	0.382632	0.338378	0.329743	0.248631	0.259764	0.179442	0.183411	0.161811	0.155682	0.0733733	0.0708856	122	0.00236942		0.0142189	0.0119863	0.0162877	0.010764	0.00946217	0.00537923	-0.005138		0.0127168		-0.0017157		122	0.0349334	0.0318341	0.0285679	0.0307958	0.0164775	0.017238	0.0144967		-0.0021521	0.00856663	0.00984338		-0.0045671		122	0.0268354	0.0162954	0.0379067	0.0288806
122.2	0.401246	0.401524	0.385665	0.382075	0.337533	0.32932	0.248476	0.259409	0.17923	0.183152	0.161324	0.155512	0.0732636	0.07082	122.2	0.00142228		0.0131028	0.0119478	0.0148084	0.0107533	0.00868596	0.00537386	-0.0066691		0.0118206		-0.0030322		122.2	0.0332749	0.03128	0.0282679	0.030367	0.0162409	0.016982	0.0133993		-0.0021663	0.00840525	0.00925801		-0.0049417		122.2	0.026598	0.0162908	0.0368728	0.0288725
122.4	0.399503	0.400856	0.384645	0.381519	0.336605	0.328898	0.248701	0.259055	0.179268	0.182894	0.16088	0.155343	0.0734933	0.0707546	122.4	0.00050201		0.0121953	0.0119095	0.0135708	0.0107426	0.00739882	0.00536849	-0.0083451		0.0108705		-0.004217		122.4	0.031556	0.0307363	0.0279855	0.0299463	0.0159162	0.0167308	0.0123541		-0.0020768	0.00824691	0.00852875		-0.0052924		122.4	0.0263904	0.0162862	0.0358684	0.0288643
122.6	0.397992	0.400189	0.383603	0.380965	0.335569	0.328477	0.2495	0.258701	0.179672	0.182636	0.160666	0.155174	0.0741578	0.0706893	122.6	-0.0004409		0.011403	0.0118715	0.0124301	0.0107318	0.0058599	0.00536314	-0.0100645		0.00982887		-0.0052583		122.6	0.0299921	0.0302028	0.0277055	0.0295335	0.0154596	0.0164844	0.011424		-0.0019567	0.00809154	0.00773763		-0.0056203		122.6	0.0259467	0.0162816	0.0347467	0.0288562
122.8	0.396632	0.399525	0.382514	0.380412	0.334373	0.328057	0.250634	0.258349	0.180078	0.182379	0.160475	0.155005	0.0749328	0.0706242	122.8	-0.0013575		0.0106754	0.0118336	0.0112872	0.0107211	0.00445443	0.00535778	-0.0116361		0.00872451		-0.0060977		122.8	0.0285628	0.0296794	0.0274091	0.0291285	0.0148591	0.0162426	0.0105842		-0.0018807	0.00793911	0.00695073		-0.0058003		122.8	0.0250791	0.016277	0.0336043	0.0288481
123	0.395212	0.398862	0.38108	0.37986	0.333012	0.327638	0.251555	0.257997	0.180178	0.182123	0.160217	0.154837	0.0755909	0.0705593	123	-0.0018724		0.0104396	0.0117959	0.0106148	0.0107104	0.00356793	0.00535244	-0.0125542		0.00818679		-0.0062243		123	0.0270777	0.0291659	0.0267211	0.0287311	0.0137421	0.0160054	0.00948704		-0.0023413	0.00778955	0.00586301		-0.0063264		123	0.0238844	0.0162724	0.0325492	0.0288399
123.2	0.393888	0.3982	0.379714	0.37931	0.331865	0.32722	0.252173	0.257646	0.180192	0.181868	0.160063	0.154669	0.0764333	0.0704945	123.2	-0.0022857		0.0107052	0.0117583	0.0103882	0.0106997	0.00358273	0.00534709	-0.0128383		0.00816943		-0.005695		123.2	0.0257469	0.028662	0.0257756	0.0283411	0.0121612	0.0157726	0.00832436		-0.003188	0.0076428	0.00472215		-0.0070939		123.2	0.0225609	0.0162679	0.0318228	0.0288318
123.4	0.392484	0.397541	0.378322	0.378761	0.33089	0.326803	0.252214	0.257297	0.18	0.181613	0.15989	0.154502	0.0772373	0.0704299	123.4	-0.0025874		0.0114169	0.011721	0.010491	0.0106891	0.00454769	0.00534176	-0.0125345		0.00849913		-0.0046938		123.4	0.0245218	0.0281676	0.0245804	0.0279586	0.0102243	0.0155442	0.00715988		-0.004265	0.00749882	0.00352392		-0.008067		123.4	0.0211371	0.0162633	0.0312519	0.0288237
123.6	0.390933	0.396883	0.376948	0.378214	0.330119	0.326388	0.251723	0.256948	0.17949	0.181358	0.159477	0.154335	0.0778166	0.0703654	123.6	-0.0028703		0.0122256	0.0116838	0.010625	0.0106784	0.00616004	0.00533642	-0.0118871		0.00883732		-0.0037157		123.6	0.0231468	0.0276825	0.0229248	0.0275832	0.00803468	0.0153201	0.00582778		-0.0055308	0.00735756	0.00223969		-0.0092374		123.6	0.0197227	0.0162587	0.0309416	0.0288156
123.8	0.389086	0.396226	0.375339	0.377668	0.329449	0.325973	0.250596	0.2566	0.178582	0.181105	0.15866	0.154168	0.0779818	0.0703011	123.8	-0.0032357		0.0130481	0.0116469	0.0107396	0.0106677	0.00796055	0.0053311	-0.0111767		0.009043		-0.0029247		123.8	0.0216562	0.0272066	0.0209906	0.0272149	0.00585185	0.0151002	0.00428952		-0.0067124	0.00721895	0.00091444		-0.0106493		123.8	0.0185025	0.0162541	0.0309163	0.0288075
124	0.387308	0.395571	0.37384	0.377123	0.329028	0.32556	0.249193	0.256252	0.177592	0.180851	0.157787	0.154002	0.0777888	0.070237	124	-0.0037339		0.0136194	0.0116101	0.0108289	0.0106571	0.0096952	0.00532578	-0.0105916		0.00894033		-0.0024282		124	0.020473	0.0267396	0.0192961	0.0268535	0.00430724	0.0148845	0.00319838		-0.0073567	0.00708295	-5.21e-05		-0.0117328		124	0.0177069	0.0162495	0.0311364	0.0287994
124.2	0.385372	0.394918	0.37199	0.37658	0.328436	0.325147	0.247571	0.255906	0.176399	0.180599	0.156851	0.153836	0.0770037	0.070173	124.2	-0.0039068		0.014019	0.0115735	0.0109608	0.0106465	0.0112861	0.00532046	-0.0101176		0.00882893		-0.0020909		124.2	0.0196218	0.0262814	0.0179982	0.0264989	0.00373921	0.0146728	0.00268306		-0.0074612	0.00694952	-0.0005281		-0.0122352		124.2	0.0173792	0.016245	0.0315353	0.0287913
124.4	0.383385	0.394267	0.370001	0.376038	0.327706	0.324735	0.24593	0.255561	0.175078	0.180347	0.155928	0.153671	0.0759913	0.0701092	124.4	-0.0038598		0.014033	0.011537	0.0109747	0.0106358	0.0126467	0.00531515	-0.00997		0.00864833		-0.0021775		124.4	0.0190658	0.0258319	0.0171843	0.026151	0.00393647	0.0144651	0.00242316		-0.0073265	0.0068186	-0.0005545		-0.0122946		124.4	0.0172858	0.0162404	0.0320646	0.0287832
124.6	0.381174	0.393617	0.367836	0.375497	0.326874	0.324325	0.244118	0.255216	0.173601	0.180096	0.154996	0.153506	0.074702	0.0700456	124.6	-0.0037376		0.0137911	0.0115008	0.0109622	0.0106252	0.0137912	0.00530985	-0.0101458		0.00861685		-0.0025102		124.6	0.0190524	0.0253908	0.017042	0.0258097	0.0048241	0.0142614	0.00238599		-0.0069673	0.00669015	-6.08e-05		-0.0120193		124.6	0.0174121	0.0162358	0.0327186	0.028775
124.8	0.379144	0.392969	0.366004	0.374958	0.326285	0.323915	0.242449	0.254872	0.172362	0.179845	0.154486	0.153342	0.0734269	0.0699821	124.8	-0.003628		0.0134293	0.0114647	0.0107878	0.0106146	0.0146398	0.00530455	-0.0105526		0.00876662		-0.0029513		124.8	0.0193965	0.024958	0.0172604	0.0254748	0.00614438	0.0140614	0.00250127		-0.0066383	0.00656411	0.00079455		-0.0115887		124.8	0.0176091	0.0162312	0.0333378	0.0287669
125	0.377352	0.392322	0.364448	0.37442	0.32583	0.323507	0.240877	0.254529	0.17132	0.179596	0.154312	0.153178	0.0723658	0.0699188	125	-0.0033567		0.0132217	0.0114288	0.0105448	0.010604	0.015323	0.00529925	-0.010898		0.0092571		-0.0033782		125	0.0195042	0.0245334	0.0172329	0.0251462	0.00709364	0.0138652	0.00233777		-0.0067832	0.00644045	0.00151496		-0.0116615		125	0.0178728	0.0162267	0.0339616	0.0287588
125.2	0.376003	0.391677	0.363582	0.373883	0.325928	0.3231	0.239668	0.254187	0.170826	0.179346	0.154499	0.153014	0.0717534	0.0698556	125.2	-0.0031562		0.0129538	0.011393	0.010216	0.0105934	0.0157572	0.00529396	-0.0112971		0.00987237		-0.0038979		125.2	0.019231	0.0241168	0.0169392	0.0248237	0.00733564	0.0136728	0.00161646		-0.007503	0.00631913	0.00190166		-0.0123134		125.2	0.0179594	0.0162221	0.0342178	0.0287507
125.4	0.375344	0.391034	0.363417	0.373348	0.326729	0.322693	0.239264	0.253846	0.171217	0.179098	0.155285	0.152851	0.0716863	0.0697926	125.4	-0.003434		0.0123391	0.0113575	0.00950059	0.0105828	0.0155471	0.00528868	-0.0121602		0.0102331		-0.0046413		125.4	0.0188274	0.023708	0.0165441	0.0245074	0.00728714	0.0134839	0.00076502		-0.00827	0.00620008	0.00210723		-0.0132293		125.4	0.0180097	0.0162175	0.0340527	0.0287427
125.6	0.375578	0.390392	0.364025	0.372814	0.328135	0.322288	0.239743	0.253506	0.172479	0.17885	0.156736	0.152688	0.0724396	0.0697297	125.6	-0.0042282		0.0113166	0.0113221	0.00835986	0.0105723	0.0143501	0.0052834	-0.0134813		0.0100695		-0.0057789		125.6	0.0182893	0.0233069	0.0161822	0.024197	0.00719871	0.0132986	0.00014574		-0.0088554	0.00608328	0.00223735		-0.014146		125.6	0.0180783	0.016213	0.0334332	0.0287346
125.8	0.376471	0.389752	0.365117	0.372281	0.329765	0.321883	0.241022	0.253166	0.17441	0.178602	0.15856	0.152526	0.0740371	0.069667	125.8	-0.005129		0.0100547	0.0112869	0.00714908	0.0105617	0.0125531	0.00527813	-0.014781		0.00971386		-0.0070617		125.8	0.0179479	0.0229134	0.0161692	0.0238924	0.00729042	0.0131168	0.00013165		-0.008986	0.00596868	0.00257556		-0.014695		125.8	0.0182093	0.0162084	0.0325194	0.0287265
126	0.377642	0.389114	0.366576	0.37175	0.331452	0.32148	0.243028	0.252828	0.176793	0.178355	0.160622	0.152364	0.0761981	0.0696045	126	-0.006053		0.00870457	0.0112518	0.00617898	0.0105512	0.0107266	0.00527286	-0.0159312		0.00925971		-0.0082738		126	0.0178593	0.0225273	0.0164081	0.0235936	0.0074877	0.0129384	0.00037516		-0.0088804	0.00585624	0.00306591		-0.0148283		126	0.0180655	0.0162038	0.0313143	0.0287184
126.2	0.378732	0.388477	0.367944	0.37122	0.332766	0.321078	0.245127	0.25249	0.178976	0.178109	0.16253	0.152202	0.0782921	0.0695421	126.2	-0.0070742		0.00730187	0.011217	0.0052836	0.0105407	0.00901873	0.0052676	-0.016907		0.00848245		-0.009398		126.2	0.0181984	0.0221485	0.0168265	0.0233004	0.00794457	0.0127634	0.00095562		-0.0083767	0.00574591	0.00371718		-0.0145873		126.2	0.017557	0.0161993	0.0300156	0.0287103
126.4	0.379343	0.387841	0.368861	0.370692	0.333342	0.320676	0.246299	0.252153	0.180354	0.177864	0.163804	0.152041	0.0797468	0.0694799	126.4	-0.0079109		0.00615491	0.0111822	0.00477746	0.0105302	0.00773963	0.00526234	-0.017315		0.00781755		-0.0101516		126.4	0.0186833	0.0217768	0.0171376	0.0230127	0.00831905	0.0125916	0.00158615		-0.0078604	0.00563767	0.00438066		-0.0141779		126.4	0.0168751	0.0161947	0.0289369	0.0287022
126.6	0.37942	0.387208	0.369192	0.370164	0.333166	0.320276	0.246699	0.251817	0.180925	0.177619	0.164472	0.15188	0.0804398	0.0694178	126.6	-0.0082856		0.00563173	0.0111477	0.00488248	0.0105196	0.00723279	0.00525709	-0.0170598		0.00776149		-0.0101065		126.6	0.0193669	0.0214121	0.0174373	0.0227305	0.00857386	0.0124232	0.00229247		-0.007306	0.00553146	0.00502182		-0.0137247		126.6	0.016109	0.0161902	0.0281004	0.0286941
126.8	0.379075	0.386576	0.36911	0.369639	0.332494	0.319877	0.246751	0.251482	0.18092	0.177374	0.164625	0.15172	0.0804815	0.0693559	126.8	-0.0083915		0.00560699	0.0111133	0.00561935	0.0105091	0.00736647	0.00525184	-0.0163105		0.00811606		-0.0095201		126.8	0.0200224	0.0210543	0.0176536	0.0224535	0.00860099	0.0122578	0.00294395		-0.0067796	0.00542726	0.00553643		-0.0133861		126.8	0.0153814	0.0161856	0.0275697	0.0286861
127	0.378698	0.385945	0.368794	0.369114	0.331709	0.319478	0.246605	0.251148	0.180654	0.177131	0.164506	0.15156	0.0801328	0.0692941	127	-0.0084662		0.00574429	0.0110791	0.00646425	0.0104986	0.00777352	0.0052466	-0.015455		0.00839756		-0.0088173		127	0.0204635	0.0207032	0.01763	0.0221818	0.00849271	0.0120956	0.00337223		-0.0063968	0.00532501	0.00576847		-0.0132317		127	0.0150525	0.016181	0.027466	0.028678
127.2	0.378382	0.385316	0.368501	0.368591	0.330932	0.319081	0.246424	0.250814	0.180373	0.176888	0.164467	0.1514	0.0797403	0.0692325	127.2	-0.0087943		0.00570378	0.0110451	0.00720891	0.0104882	0.00794583	0.00524136	-0.0148565		0.00850556		-0.0083247		127.2	0.0203554	0.0203587	0.0170802	0.0219152	0.00801592	0.0119364	0.00323433		-0.0064555	0.0052247	0.00551377		-0.0134362		127.2	0.0151893	0.0161765	0.0278143	0.0286699
127.4	0.37798	0.384689	0.368214	0.368069	0.330147	0.318685	0.246306	0.250481	0.179977	0.176645	0.164554	0.151241	0.0792926	0.0691711	127.4	-0.0095227		0.00526635	0.0110112	0.0075278	0.0104777	0.00749785	0.00523613	-0.0147147		0.00823563		-0.0082703		127.4	0.0198722	0.0200207	0.0164198	0.0216536	0.00747349	0.0117803	0.00286929		-0.0066717	0.00512627	0.00487341		-0.0137363		127.4	0.0157572	0.0161719	0.0284702	0.0286618
127.6	0.377418	0.384063	0.367967	0.367548	0.329308	0.31829	0.246177	0.250149	0.17946	0.176403	0.164668	0.151082	0.0788561	0.0691098	127.6	-0.0106094		0.00433807	0.0109775	0.0072238	0.0104672	0.00641918	0.0052309	-0.0151487		0.00736277		-0.0089108		127.6	0.0190457	0.0196891	0.015741	0.0213969	0.00701455	0.0116271	0.00235137		-0.0070497	0.0050297	0.00390265		-0.0139058		127.6	0.0165496	0.0161674	0.0292972	0.0286537
127.8	0.376557	0.383439	0.367586	0.367029	0.32826	0.317895	0.245695	0.249818	0.178822	0.176162	0.164839	0.150924	0.0785442	0.0690486	127.8	-0.011878		0.00319328	0.010944	0.00634846	0.0104568	0.0050009	0.00522568	-0.0161629		0.00602742		-0.0101061		127.8	0.0179035	0.0193637	0.0149828	0.0211451	0.00662078	0.0114767	0.00163795		-0.0077449	0.00493495	0.00254086		-0.0141029		127.8	0.0174763	0.0161628	0.0302204	0.0286457
128	0.375226	0.382816	0.366989	0.366511	0.326928	0.317502	0.244667	0.249488	0.177944	0.175921	0.164807	0.150766	0.0782306	0.0689876	128	-0.0130471		0.00229078	0.0109106	0.00535089	0.0104464	0.00350364	0.00522047	-0.0172576		0.00477153		-0.0114742		128	0.0164947	0.0190445	0.014359	0.020898	0.00609153	0.0113292	0.00086541		-0.0086826	0.00484198	0.0008016		-0.0144056		128	0.0182018	0.0161583	0.0310409	0.0286376
128.2	0.373712	0.382195	0.366265	0.365994	0.325613	0.317109	0.243289	0.249159	0.176996	0.175681	0.164574	0.150608	0.0778498	0.0689268	128.2	-0.0136742		0.00221193	0.0108774	0.00469105	0.0104359	0.00243499	0.00521526	-0.0176854		0.00408437		-0.0123055		128.2	0.015365	0.0187312	0.0141602	0.0206555	0.0057362	0.0111845	0.00049546		-0.0094178	0.00475076	-0.0008755		-0.0143978		128.2	0.0188395	0.0161537	0.0317464	0.0286296
128.4	0.372561	0.381575	0.365733	0.365478	0.324603	0.316718	0.24219	0.24883	0.176379	0.175442	0.164292	0.150451	0.0775849	0.0688661	128.4	-0.0135521		0.00303122	0.0108443	0.00439438	0.0104255	0.00199934	0.00521005	-0.0173736		0.00393847		-0.0125246		128.4	0.0145494	0.0184239	0.0141334	0.0204176	0.00559887	0.0110425	0.00048428		-0.009876	0.00466126	-0.0023175		-0.0141067		128.4	0.0192782	0.0161492	0.0323465	0.0286215
128.6	0.37208	0.380957	0.365496	0.364964	0.324113	0.316328	0.241613	0.248503	0.176381	0.175203	0.164192	0.150294	0.0777289	0.0688056	128.6	-0.0126266		0.00455351	0.0108114	0.00478423	0.0104151	0.00229344	0.00520485	-0.0161963		0.00447742		-0.0119902		128.6	0.0140432	0.0181223	0.0141981	0.0201842	0.00563351	0.0109032	0.00076921		-0.009955	0.00457345	-0.003367		-0.0138266		128.6	0.0195862	0.0161446	0.0328268	0.0286134
128.8	0.372132	0.380341	0.365588	0.364451	0.324283	0.315938	0.241729	0.248176	0.177072	0.174965	0.164157	0.150138	0.0781522	0.0687452	128.8	-0.011207		0.00635654	0.0107787	0.00565593	0.0104047	0.00315486	0.00519966	-0.0144365		0.00553494		-0.0109414		128.8	0.0137613	0.0178265	0.0144801	0.0199552	0.00584193	0.0107664	0.00127267		-0.009611	0.00448729	-0.0039491		-0.0135143		128.8	0.0197148	0.0161401	0.0329347	0.0286054
129	0.372828	0.379726	0.36608	0.36394	0.325102	0.31555	0.242805	0.24785	0.178644	0.174727	0.164442	0.149982	0.0790485	0.068685	129	-0.0098922		0.00785332	0.0107461	0.0064954	0.0103943	0.00404953	0.00519447	-0.0128229		0.00650965		-0.0097183		129	0.0138176	0.0175362	0.0149901	0.0197305	0.00662349	0.0106323	0.00226423		-0.0086278	0.00440276	-0.0037849		-0.0129189		129	0.0198127	0.0161355	0.0327256	0.0285973
129.2	0.373611	0.379113	0.366667	0.36343	0.326083	0.315162	0.244327	0.247524	0.180584	0.17449	0.164738	0.149827	0.0802411	0.0686249	129.2	-0.0087606		0.00885567	0.0107136	0.00711363	0.010384	0.00491647	0.00518928	-0.0117618		0.00720087		-0.0087453		129.2	0.0140946	0.0172514	0.0157214	0.01951	0.00793668	0.0105007	0.00368718		-0.0071528	0.00431982	-0.0030198		-0.0121248		129.2	0.019987	0.016131	0.0323869	0.0285893
129.4	0.373928	0.378501	0.366931	0.362921	0.326961	0.314776	0.245799	0.2472	0.182493	0.174253	0.164821	0.149671	0.0815077	0.068565	129.4	-0.007558		0.00965322	0.0106814	0.00799475	0.0103736	0.00608461	0.0051841	-0.0109526		0.00801408		-0.0076499		129.4	0.014658	0.0169719	0.0167573	0.0192937	0.00964497	0.0103716	0.0055131		-0.0053455	0.00423844	-0.0017327		-0.0111733		129.4	0.0202261	0.0161265	0.0321165	0.0285812
129.6	0.37356	0.377891	0.366733	0.362413	0.327522	0.31439	0.246907	0.246876	0.183962	0.174018	0.164611	0.149516	0.0823308	0.0685052	129.6	-0.0064555		0.010387	0.0106493	0.00913195	0.0103632	0.00767651	0.00517893	-0.0102764		0.00892234		-0.0064504		129.6	0.0151553	0.0166977	0.0176369	0.0190814	0.0111408	0.0102449	0.00717782		-0.0038502	0.00415859	-0.0004621		-0.0103543		129.6	0.0203481	0.0161219	0.0319226	0.0285732
129.8	0.372668	0.377282	0.366106	0.361906	0.327579	0.314006	0.247319	0.246554	0.184749	0.173782	0.164054	0.149362	0.0824182	0.0684456	129.8	-0.0055655		0.0110755	0.0106173	0.0103785	0.0103529	0.00942421	0.00517376	-0.0097097		0.00978485		-0.0051029		129.8	0.0158619	0.0164287	0.0184245	0.0188732	0.0125771	0.0101205	0.00894834		-0.0025126	0.00408025	0.00081915		-0.0095568		129.8	0.0203583	0.0161174	0.031941	0.0285651
130	0.371229	0.376675	0.365044	0.361401	0.327052	0.313622	0.246887	0.246232	0.184831	0.173548	0.163073	0.149208	0.0818293	0.0683861	130	-0.004656		0.0118362	0.0105855	0.0118609	0.0103426	0.0114719	0.00516859	-0.0090513		0.0108971		-0.0034698		130	0.0167026	0.0161647	0.019051	0.0186688	0.0135923	0.00999856	0.0105705		-0.0015089	0.00400338	0.00194407		-0.0088501		130	0.0202971	0.0161128	0.0322133	0.0285571
130.2	0.369506	0.376069	0.363637	0.360897	0.326219	0.31324	0.246259	0.24591	0.184376	0.173313	0.161865	0.149054	0.0807861	0.0683268	130.2	-0.0037379		0.0126198	0.0105538	0.0134982	0.0103322	0.0135348	0.00516344	-0.0083097		0.0121718		-0.0016221		130.2	0.0172926	0.0159057	0.0192091	0.0184683	0.0139484	0.00987888	0.0116692		-0.0011492	0.00392796	0.00267915		-0.0084774		130.2	0.0200729	0.0161083	0.0325136	0.028549
130.4	0.367696	0.375465	0.362071	0.360395	0.325307	0.312858	0.245649	0.24559	0.183555	0.17308	0.160573	0.148901	0.07953	0.0682676	130.4	-0.0031304		0.0131734	0.0105223	0.0149342	0.0103219	0.015266	0.00515828	-0.0076533		0.0132761		-8.58e-05		130.4	0.0172562	0.0156516	0.018674	0.0182716	0.0134994	0.00976145	0.011832		-0.001697	0.00385397	0.00286021		-0.0086217		130.4	0.0198066	0.0161038	0.0328041	0.028541
130.6	0.366301	0.374862	0.360867	0.359893	0.324813	0.312477	0.245319	0.24527	0.182855	0.172847	0.159757	0.148748	0.0788005	0.0682086	130.6	-0.0029486		0.0133864	0.0104909	0.0158245	0.0103116	0.0162366	0.00515313	-0.0074619		0.0139412		0.00095314		130.6	0.0164233	0.0154023	0.0173866	0.0180786	0.0123314	0.00964624	0.0111913		-0.0031047	0.00378136	0.00242842		-0.0092824		130.6	0.0197516	0.0160992	0.0331855	0.028533
[truncated: 546 more rows]
[truncated: 55 more columns]

## Sheet: Fig. 1d
	dsRNA	dsDNA	Hybrid	ssRNA	ssDNA	tRNA	VA-I
Concentration (nm)	Response (nm)
1000	0.2285	-0.0073	0.0199	0.0147	0.0086	0.0193	0.0627
500	0.1779	0.0084	0.0153	0.0053	0.0173	0.011	0.0729
[truncated: 5 more rows]

## Sheet: Fig. 1f
[VA-I] uM	ΔFP	ΔFP
0	0	0
[truncated: 15 more rows]

## Sheet: Fig. 1g
Concentration (nM)	6 bp			14 bp			10 bp			20 bp			30 bp			40 bp			50bp
[truncated: 15 more rows]

[truncated: 87 more sheets: Fig. 1h, Fig. 1i, Fig. 1j, Fig. 3c, Fig. 3d, Fig. 4b, Fig. 4c, Fig. 4d, Fig. 4e, Fig.4f, Fig.5b, Fig.5d, Fig.5e, Supp. Fig.1b, Supp. Fig.1c, Supp. Fig.1d, Supp. Fig.2a, Supp. Fig.2b, Supp. Fig.2c, Supp. Fig.2d …]
